# Supplementary material for: Extracellular vesicles secreted by Giardia duodenalis regulate host cell innate immunity via TLR2 and NLRP3 inflammasome signaling pathways
Source: PLoS Negl Trop Dis. 2021 Apr 2;15(4):e0009304. doi: 10.1371/journal.pntd.0009304 (PMC8046354; doi:10.1371/journal.pntd.0009304)
Supplement: S1 Table — (XLSX) [file pntd.0009304.s002.xlsx]

## Sheet: protein
Accession	Description	uniprot acc	annotation	Coverage [%]	Peptides	PSMs	Unique Peptides	AAs	MW [kDa]	calc. pI	Score Sequest HT: Sequest HT	Peptides (by Search Engine): Sequest HT
AACB02000012-5-120445-113534	organism=Giardia_Assemblage_A_isolate_WB | location=GLCHR04:1824454-1831365(-) | length=2304 | sequence_SO=chromosome	A8BD76	Uncharacterized protein	72	13	15	13	2304	233.1	5.47	45.27	13
AACB02000010-1-139867-140649	organism=Giardia_Assemblage_A_isolate_WB | location=GLCHR05:2402959-2403741(-) | length=261 | sequence_SO=chromosome	A8BBR6	VSP	36	2	2	2	261	26.2	5	6.57	2
AACB02000020-5-155820-155071	organism=Giardia_Assemblage_A_isolate_WB | location=GLCHR05:1524692-1525441(+) | length=250 | sequence_SO=chromosome	Q2QBT8	14-3-3 protein (Putative 14-3-3 domain protein)	30	9	10	9	250	28.8	5.26	25.03	9
AACB02000023-2-160976-162166	organism=Giardia_Assemblage_A_isolate_WB | location=GLCHR01:793821-795011(-) | length=397 | sequence_SO=chromosome	A8BL74	Uncharacterized protein	27	10	11	9	397	44.1	9.72	27.49	10
AACB02000053-4-4214-2859	organism=Giardia_Assemblage_A_isolate_WB | location=GLCHR02:65263-66618(+) | length=452 | sequence_SO=chromosome	Q08046	Elongation factor 1-alpha (EF-1-alpha) (14 nm filament-associated protein) (Fragment)	23	9	11	9	452	50.2	8.59	24.88	9
AACB02000047-5-28236-26620	organism=Giardia_Assemblage_A_isolate_WB | location=GLCHR05:2989597-2991213(+) | length=539 | sequence_SO=chromosome	A8BUC0	Vesicle-fusing ATPase (EC 3.6.4.6)	22	9	9	6	539	59.3	8.73	18.83	9
AACB02000007-3-38514-39440	organism=Giardia_Assemblage_A_isolate_WB | location=GLCHR05:4401521-4402447(-) | length=309 | sequence_SO=chromosome	V6TSN2	Uncharacterized protein	22	6	6	6	309	34.6	7.88	15.03	6
AACB02000001-6-490635-489925	organism=Giardia_Assemblage_A_isolate_WB | location=GLCHR03:1256832-1257542(-) | length=237 | sequence_SO=chromosome	V6U3Q0	Thioredoxin peroxidase (Fragment)	22	5	6	5	237	26.6	7.59	11.97	5
AACB02000010-5-29315-28164	organism=Giardia_Assemblage_A_isolate_WB | location=GLCHR05:2514293-2515444(+) | length=384 | sequence_SO=chromosome	V6TRP6	Heat shock protein 90	21	9	9	9	384	44.4	5.95	24.3	9
AACB02000018-1-14734-15894	organism=Giardia_Assemblage_A_isolate_WB | location=GLCHR03:260575-261735(-) | length=387 | sequence_SO=chromosome	A8BHN6	Uncharacterized protein	21	8	8	7	387	42.8	9.54	18.72	8
AACB02000017-1-135751-136794	organism=Giardia_Assemblage_A_isolate_WB | location=GLCHR01:1025168-1026211(-) | length=348 | sequence_SO=chromosome	V6TVR9	Uncharacterized protein	21	6	7	6	348	38	5.76	17.04	6
AACB02000011-5-242886-242503	organism=Giardia_Assemblage_A_isolate_WB | location=GLCHR01:330875-331258(+) | length=128 | sequence_SO=chromosome	A8BCP0	Ribosomal protein P2	20	2	2	2	128	12.6	4.77	4.76	2
AACB02000041-5-35394-34363	organism=Giardia_Assemblage_A_isolate_WB | location=GLCHR05:3056631-3057662(-) | length=344 | sequence_SO=chromosome	P53429	Glyceraldehyde-3-phosphate dehydrogenase 1 (GAPDH) (EC 1.2.1.12)	19	5	6	5	344	37.2	7.91	13.09	5
AACB02000070-6-10939-10457	organism=Giardia_Assemblage_A_isolate_WB | location=GLCHR05:835541-836023(+) | length=161 | sequence_SO=chromosome	V6TR34	LSU ribosomal protein L15P	19	3	3	3	161	18.5	11	4.32	3
AACB02000011-6-260390-258372	organism=Giardia_Assemblage_A_isolate_WB | location=GLCHR01:313371-315389(+) | length=673 | sequence_SO=chromosome	V6TPK7	Heat shock protein 70	18	10	12	10	673	72.7	5.59	27.82	10
AACB02000019-3-126927-128333	organism=Giardia_Assemblage_A_isolate_WB | location=GLCHR05:3287155-3288561(-) | length=469 | sequence_SO=chromosome	V6U4M6	Tubulin alpha chain	18	7	7	7	469	52.2	5.12	13.76	7
AACB02000009-5-207539-206547	organism=Giardia_Assemblage_A_isolate_WB | location=GLCHR02:366515-367507(+) | length=331 | sequence_SO=chromosome	O97438	Carbamate kinase (EC 2.7.2.2)	18	5	5	5	331	35.5	7.58	12.78	5
AACB02000001-6-821073-818512	organism=Giardia_Assemblage_A_isolate_WB | location=GLCHR03:1585419-1587980(-) | length=854 | sequence_SO=chromosome	A8B3S4	BRO1-like domain-containing protein	17	12	13	12	854	95.3	6.93	31.15	12
AACB02000041-2-77801-79168	organism=Giardia_Assemblage_A_isolate_WB | location=GLCHR05:3100069-3101436(+) | length=456 | sequence_SO=chromosome	V6U5G4	Vesicle-fusing ATPase (EC 3.6.4.6)	17	7	7	4	456	49.9	9.11	14.62	7
AACB02000027-1-45823-46563	organism=Giardia_Assemblage_A_isolate_WB | location=GLCHR05:3165608-3166348(-) | length=247 | sequence_SO=chromosome	V6U0M1	SSU ribosomal protein S5P	17	4	4	4	247	27.4	9.85	6.81	4
AACB02000037-1-8677-9192	organism=Giardia_Assemblage_A_isolate_WB | location=GLCHR05:4086027-4086542(-) | length=172 | sequence_SO=chromosome	V6TRL6	LSU ribosomal protein L29P	17	3	3	3	172	19.6	10.37	7.85	3
AACB02000013-1-132316-133017	organism=Giardia_Assemblage_A_isolate_WB | location=GLCHR05:3788441-3789142(-) | length=234 | sequence_SO=chromosome	V6TYU5	LSU ribosomal protein L1P	16	4	4	4	234	26.5	9.76	8.78	4
AACB02000039-6-59306-58515	organism=Giardia_Assemblage_A_isolate_WB | location=GLCHR05:1319793-1320584(-) | length=264 | sequence_SO=chromosome	V6TT92	40S ribosomal protein S3a	16	3	3	3	264	30.1	10.14	4.72	3
AACB02000049-5-36859-35897	organism=Giardia_Assemblage_A_isolate_WB | location=GLCHR04:2614485-2615447(+) | length=321 | sequence_SO=chromosome	A8BUY9	Uncharacterized protein	15	5	5	5	321	35	5.27	10.84	5
AACB02000060-3-33981-34982	organism=Giardia_Assemblage_A_isolate_WB | location=GLCHR03:37991-38992(-) | length=334 | sequence_SO=chromosome	E2RTP4	Alpha-1 giardin	15	5	5	4	334	38.2	7.69	12.96	5
AACB02000005-2-35429-36379	organism=Giardia_Assemblage_A_isolate_WB | location=GLCHR05:2867114-2868064(-) | length=317 | sequence_SO=chromosome	V6U284	LSU ribosomal protein L4/L1 family protein	15	4	5	4	317	35.1	10.59	12.28	4
AACB02000004-5-27980-27237	organism=Giardia_Assemblage_A_isolate_WB | location=GLCHR01:1441648-1442391(+) | length=248 | sequence_SO=chromosome	V6TX01	40S ribosomal protein S6	15	4	4	4	248	28	10.1	7.16	4
AACB02000026-3-149010-149444	organism=Giardia_Assemblage_A_isolate_WB | location=GLCHR04:1507409-1507843(+) | length=145 | sequence_SO=chromosome	V6U2X4	SSU ribosomal protein S11P	15	2	2	2	145	15.7	10.18	5.93	2
AACB02000043-2-61202-63436	organism=Giardia_Assemblage_A_isolate_WB | location=GLCHR03:741184-743418(+) | length=745 | sequence_SO=chromosome	V6U0F1	Dynamin GTPase	14	10	10	10	745	81	8.21	23.24	10
AACB02000023-3-5439-6044	organism=Giardia_Assemblage_A_isolate_WB | location=GLCHR01:949943-950548(-) | length=202 | sequence_SO=chromosome	V6TU68	SSU ribosomal protein S4P	14	3	3	3	202	23.2	10.55	7.02	3
AACB02000044-5-69269-68646	organism=Giardia_Assemblage_A_isolate_WB | location=GLCHR04:2371210-2371833(-) | length=208 | sequence_SO=chromosome	A8BTP1	C4 group specific protein	14	2	2	2	208	23	8.82	3.77	2
AACB02000002-1-368731-369285	organism=Giardia_Assemblage_A_isolate_WB | location=GLCHR04:895572-896126(+) | length=185 | sequence_SO=chromosome	V6TWK4	LSU ribosomal protein L18E	14	2	2	2	185	20.9	10.48	6.14	2
AACB02000016-6-163985-163788	organism=Giardia_Assemblage_A_isolate_WB | location=GLCHR02:613382-613579(+) | length=66 | sequence_SO=chromosome	V6TVR9	Uncharacterized protein	14	1	1	1	66	6.9	11.43	1.85	1
AACB02000001-6-184074-182539	organism=Giardia_Assemblage_A_isolate_WB | location=GLCHR03:949446-950981(-) | length=512 | sequence_SO=chromosome	A8B299	Hexose transporter	13	5	5	5	512	56.3	8.19	10.83	5
AACB02000034-4-49136-48054	organism=Giardia_Assemblage_A_isolate_WB | location=GLCHR05:1731140-1732222(+) | length=361 | sequence_SO=chromosome	V6TWB7	Cytosolic heat shock protein 90	13	4	6	4	361	41.3	5.02	15.8	4
AACB02000005-3-66912-67805	organism=Giardia_Assemblage_A_isolate_WB | location=GLCHR05:2835688-2836581(-) | length=298 | sequence_SO=chromosome	A8B7M0	Alpha-3 giardin	13	4	4	4	298	33.5	8.53	3.76	4
AACB02000017-2-101276-101899	organism=Giardia_Assemblage_A_isolate_WB | location=GLCHR02:92083-92706(-) | length=208 | sequence_SO=chromosome	V6TY49	LSU ribosomal protein L19E	13	3	3	3	208	24.6	10.83	5.73	3
AACB02000070-4-16869-16378	organism=Giardia_Assemblage_A_isolate_WB | location=GLCHR05:829611-830102(+) | length=164 | sequence_SO=chromosome	V6TS82	Eukaryotic translation initiation factor 5A (eIF-5A)	13	2	2	2	164	18.3	5.39	5.63	2
AACB02000013-1-108679-109158	organism=Giardia_Assemblage_A_isolate_WB | location=GLCHR05:3812300-3812779(-) | length=160 | sequence_SO=chromosome	V6U6W4	SSU ribosomal protein S15P	13	2	2	2	160	18.3	10.61	4.33	2
AACB02000001-2-256016-257011	organism=Giardia_Assemblage_A_isolate_WB | location=GLCHR03:1022923-1023918(+) | length=332 | sequence_SO=chromosome	V6TR69	Ornithine transcarbamylase	12	4	4	4	332	37.1	7.55	9.11	4
AACB02000053-3-30090-30806	organism=Giardia_Assemblage_A_isolate_WB | location=GLCHR02:38671-39387(-) | length=239 | sequence_SO=chromosome	V6TVJ7	SSU ribosomal protein S17P	12	3	3	3	239	27.5	10.11	6.88	3
AACB02000029-1-42709-43302	organism=Giardia_Assemblage_A_isolate_WB | location=GLCHR05:1003976-1004569(-) | length=198 | sequence_SO=chromosome	V6TU25	LSU ribosomal protein L6P	12	2	2	2	198	22.5	9.63	5.52	2
AACB02000026-2-64973-65431	organism=Giardia_Assemblage_A_isolate_WB | location=GLCHR04:1423372-1423830(+) | length=153 | sequence_SO=chromosome	V6TRU5	Nucleoside diphosphate kinase	12	2	2	2	153	17	8.31	3.77	2
AACB02000024-1-131737-132228	organism=Giardia_Assemblage_A_isolate_WB | location=GLCHR03:579662-580153(+) | length=164 | sequence_SO=chromosome	V6TZ87	60S ribosomal protein L7a	12	2	2	2	164	18.6	10.3	2.43	2
AACB02000025-3-45411-45719	organism=Giardia_Assemblage_A_isolate_WB | location=GLCHR02:895615-895923(-) | length=103 | sequence_SO=chromosome	A8BLV7	Ribosomal protein L37	12	1	2	1	103	11.8	10.93	6.01	1
AACB02000002-1-8302-10377	organism=Giardia_Assemblage_A_isolate_WB | location=GLCHR04:535143-537218(+) | length=692 | sequence_SO=chromosome	V6U8N9	Heat shock protein 70 (Fragment)	11	7	7	7	692	76	5.2	17.58	7
AACB02000030-1-80941-82683	organism=Giardia_Assemblage_A_isolate_WB | location=GLCHR03:1755618-1757360(-) | length=581 | sequence_SO=chromosome	E2RU36	Arginine deiminase (EC 3.5.3.6)	11	6	6	6	581	64.3	6.54	12.86	6
AACB02000038-2-67808-68536	organism=Giardia_Assemblage_A_isolate_WB | location=GLCHR04:2481417-2482145(+) | length=243 | sequence_SO=chromosome	V6U2E2	LSU ribosomal protein L7	11	2	2	2	243	27.9	9.6	6.69	2
AACB02000026-3-4683-5294	organism=Giardia_Assemblage_A_isolate_WB | location=GLCHR04:1363082-1363693(+) | length=204 | sequence_SO=chromosome	V6TPY8	Putative p23-like domain protein	11	2	2	2	204	22.9	4.6	5.07	2
AACB02000020-4-106963-106715	organism=Giardia_Assemblage_A_isolate_WB | location=GLCHR05:1573549-1573797(+) | length=83 | sequence_SO=chromosome	V6TLM0	Ubiquitin	11	1	1	1	83	9.4	8.47	1.94	1
AACB02000012-2-180098-181474	organism=Giardia_Assemblage_A_isolate_WB | location=GLCHR04:1891018-1892394(+) | length=459 | sequence_SO=chromosome	V6U0P6	Protein disulfide isomerase	10	4	4	4	459	51.5	8.47	9.44	4
AACB02000017-1-26668-27900	organism=Giardia_Assemblage_A_isolate_WB | location=GLCHR02:166082-167314(-) | length=411 | sequence_SO=chromosome	V6U6Q2	Phosphoglycerate kinase (EC 2.7.2.3)	10	3	3	3	411	43.8	7.55	8.32	3
AACB02000008-1-72244-73101	organism=Giardia_Assemblage_A_isolate_WB | location=GLCHR04:443181-444038(-) | length=286 | sequence_SO=chromosome	A8BA73	Uncharacterized protein	10	2	2	2	286	29.9	8.06	4.28	2
AACB02000004-3-308052-308669	organism=Giardia_Assemblage_A_isolate_WB | location=GLCHR01:1160959-1161576(-) | length=206 | sequence_SO=chromosome	V6TTT9	Putative Snf7 family protein	10	2	2	2	206	23.6	8.65	5.35	2
AACB02000030-1-59590-61791	organism=Giardia_Assemblage_A_isolate_WB | location=GLCHR03:1776510-1778711(-) | length=734 | sequence_SO=chromosome	V6TV97	Acetyl-CoA synthetase (Acyl-CoA synthetase (NDP forming))	9	6	6	6	734	79.1	8.59	8.2	6
AACB02000040-5-48412-47429	organism=Giardia_Assemblage_A_isolate_WB | location=GLCHR05:1209191-1210174(-) | length=328 | sequence_SO=chromosome	V6TVC9	Uncharacterized protein	9	3	3	3	328	37.3	8.62	6.12	3
AACB02000015-3-36453-37262	organism=Giardia_Assemblage_A_isolate_WB | location=GLCHR04:195902-196711(-) | length=270 | sequence_SO=chromosome	V6U0I7	40S ribosomal protein S4	9	3	3	3	270	30.7	10.05	6.65	3
AACB02000069-2-28253-28777	organism=Giardia_Assemblage_A_isolate_WB | location=GLCHR01:1044320-1044844(-) | length=175 | sequence_SO=chromosome	V6TRT8	SSU ribosomal protein S18P	9	2	2	2	175	19.8	10.15	4.08	2
AACB02000042-4-16392-15787	organism=Giardia_Assemblage_A_isolate_WB | location=GLCHR05:3986188-3986793(+) | length=202 | sequence_SO=chromosome	A8BSW7	ADP-ribosylation factor (ADP-ribosylation factor 1)	9	2	2	2	202	23.1	8.94	4.44	2
AACB02000026-4-5978-5337	organism=Giardia_Assemblage_A_isolate_WB | location=GLCHR04:1363736-1364377(-) | length=214 | sequence_SO=chromosome	V6TR23	LSU ribosomal protein L10AE	9	2	2	2	214	24.6	10.05	4.9	2
AACB02000025-5-136919-136026	organism=Giardia_Assemblage_A_isolate_WB | location=GLCHR02:804415-805308(+) | length=298 | sequence_SO=chromosome	V6TYE8	LSU ribosomal protein, L18p/L5e family	9	2	2	2	298	34	9.86	4.31	2
AACB02000037-3-7809-8237	organism=Giardia_Assemblage_A_isolate_WB | location=GLCHR05:4086982-4087410(-) | length=143 | sequence_SO=chromosome	V6TS07	SSU ribosomal protein S17E	8	1	1	1	143	16.6	10.43	0	1
AACB02000035-3-15717-16079	organism=Giardia_Assemblage_A_isolate_WB | location=GLCHR04:2056001-2056363(-) | length=121 | sequence_SO=chromosome	V6U480	Sec61 alpha subunit	8	1	1	1	121	14.4	10.49	0	1
AACB02000022-6-152674-152276	organism=Giardia_Assemblage_A_isolate_WB | location=GLCHR01:635638-636036(+) | length=133 | sequence_SO=chromosome	V6TR43	LSU ribosomal protein L35AE	8	1	1	1	133	14.9	9.8	2.28	1
AACB02000015-6-207438-206980	organism=Giardia_Assemblage_A_isolate_WB | location=GLCHR04:25726-26184(+) | length=153 | sequence_SO=chromosome	V6U1R8	LSU ribosomal protein L24P	8	1	1	1	153	17.7	10.7	2.24	1
AACB02000014-3-50925-52334	organism=Giardia_Assemblage_A_isolate_WB | location=GLCHR05:3604403-3605812(-) | length=470 | sequence_SO=chromosome	A8BEI6	Tubulin beta chain	7	3	3	3	470	52.7	4.92	7.88	3
AACB02000056-1-8251-8889	organism=Giardia_Assemblage_A_isolate_WB | location=GLCHR04:1522711-1523349(+) | length=213 | sequence_SO=chromosome	V6U403	Small GTPase, Rab family domain protein	7	1	1	1	213	23.2	8.22	2.46	1
AACB02000031-1-25126-25578	organism=Giardia_Assemblage_A_isolate_WB | location=GLCHR04:2164756-2165208(-) | length=151 | sequence_SO=chromosome	V6TUY3	SSU ribosomal protein S8P (Fragment)	7	1	1	1	151	16.9	9.92	1.94	1
AACB02000015-3-125667-126311	organism=Giardia_Assemblage_A_isolate_WB | location=GLCHR04:106853-107497(-) | length=215 | sequence_SO=chromosome	V6TTH0	p-loop containing Nucleoside Triphosphate Hydrolase superfamily protein	7	1	1	1	215	23.8	5.73	2.4	1
AACB02000006-2-22118-22498	organism=Giardia_Assemblage_A_isolate_WB | location=GLCHR02:1248517-1248897(-) | length=127 | sequence_SO=chromosome	V6TS57	40S ribosomal protein S25	7	1	1	1	127	14.4	9.82	1.77	1
AACB02000003-3-378849-381119	organism=Giardia_Assemblage_A_isolate_WB | location=GLCHR05:1886251-1888521(-) | length=757 | sequence_SO=chromosome	A8B686	Uncharacterized protein	6	4	4	4	757	83.8	5.58	9.36	4
AACB02000004-1-132100-133290	organism=Giardia_Assemblage_A_isolate_WB | location=GLCHR01:1336338-1337528(-) | length=397 | sequence_SO=chromosome	V6TS80	Protein Translation Initiation Factor 4A	6	2	2	2	397	43.9	5.99	5.06	2
AACB02000001-2-385847-386824	organism=Giardia_Assemblage_A_isolate_WB | location=GLCHR03:1152754-1153731(+) | length=326 | sequence_SO=chromosome	V6U972	Fructose-bisphosphate aldolase	6	2	2	2	326	35.5	6.8	4.59	2
AACB02000018-4-165266-164376	organism=Giardia_Assemblage_A_isolate_WB | location=GLCHR03:111203-112093(+) | length=297 | sequence_SO=chromosome	E2RTQ9	Alpha-2 giardin	6	2	2	1	297	34	6.73	5.62	2
AACB02000070-5-28712-27744	organism=Giardia_Assemblage_A_isolate_WB | location=GLCHR05:817768-818736(+) | length=323 | sequence_SO=chromosome	A8BZB0	Seven transmembrane protein 1	6	1	2	1	323	35.7	8.09	8.05	1
AACB02000032-5-57275-56820	organism=Giardia_Assemblage_A_isolate_WB | location=GLCHR04:1646823-1647278(-) | length=152 | sequence_SO=chromosome	V6TUL0	Putative_PNPOx domain-containing protein	6	1	1	1	152	17	6.15	2.21	1
AACB02000026-4-142526-142065	organism=Giardia_Assemblage_A_isolate_WB | location=GLCHR04:1500464-1500925(-) | length=154 | sequence_SO=chromosome	V6U294	LSU ribosomal protein L23P	6	1	1	1	154	17.5	10.08	2.64	1
AACB02000026-2-63347-64150	organism=Giardia_Assemblage_A_isolate_WB | location=GLCHR04:1421746-1422549(+) | length=268 | sequence_SO=chromosome	E2RTR8	Protein disulfide isomerase (Protein disulfide isomerase PDI1)	6	1	1	1	268	29.7	9.1	2.61	1
AACB02000006-5-181935-181246	organism=Giardia_Assemblage_A_isolate_WB | location=GLCHR02:1089080-1089769(+) | length=230 | sequence_SO=chromosome	V6TQE2	SSU ribosomal protein S3P	6	1	1	1	230	26.3	9	2.24	1
AACB02000006-5-15051-14473	organism=Giardia_Assemblage_A_isolate_WB | location=GLCHR02:1255964-1256542(+) | length=193 | sequence_SO=chromosome	V6TRR9	LSU ribosomal protein L11P (Fragment)	6	1	1	1	193	20.9	9.17	1.93	1
AACB02000003-5-105887-105516	organism=Giardia_Assemblage_A_isolate_WB | location=GLCHR05:2161483-2161854(+) | length=124 | sequence_SO=chromosome	V6TVA3	LSU ribosomal protein L30E	6	1	1	1	124	13.3	9.41	2	1
AACB02000002-3-158088-158492	organism=Giardia_Assemblage_A_isolate_WB | location=GLCHR04:684929-685333(+) | length=135 | sequence_SO=chromosome	A8B4C4	Thioredoxin	6	1	1	1	135	15.2	5.6	1.62	1
AACB02000001-3-334302-334817	organism=Giardia_Assemblage_A_isolate_WB | location=GLCHR03:1101209-1101724(+) | length=172 | sequence_SO=chromosome	V6U4G5	LSU ribosomal protein L21E	6	1	1	1	172	19.7	10.36	0	1
AACB02000002-2-109538-115018	organism=Giardia_Assemblage_A_isolate_WB | location=GLCHR04:636379-641859(+) | length=1827 | sequence_SO=chromosome	A8B4A2	CXC-rich protein	5	6	6	6	1827	191	6.34	13.01	6
AACB02000038-2-42230-43516	organism=Giardia_Assemblage_A_isolate_WB | location=GLCHR04:2455839-2457125(+) | length=429 | sequence_SO=chromosome	A8BRV7	Kinase, NEK	5	2	2	2	429	48	8.54	4.69	2
AACB02000006-3-161421-162518	organism=Giardia_Assemblage_A_isolate_WB | location=GLCHR02:1108497-1109594(-) | length=366 | sequence_SO=chromosome	Q9NFS4	Annexin E1	5	2	2	2	366	41.7	6.92	6.35	2
AACB02000003-6-232783-231449	organism=Giardia_Assemblage_A_isolate_WB | location=GLCHR05:2034587-2035921(+) | length=445 | sequence_SO=chromosome	V6U1Y3	Phosphopyruvate hydratase (EC 4.2.1.11)	5	2	2	2	445	48.2	5.66	7.1	2
AACB02000039-2-47027-47731	organism=Giardia_Assemblage_A_isolate_WB | location=GLCHR05:1308305-1309009(+) | length=235 | sequence_SO=chromosome	A8BS62	GTP-binding nuclear protein	5	1	1	1	235	26.3	5.52	1.92	1
AACB02000026-3-49476-49919	organism=Giardia_Assemblage_A_isolate_WB | location=GLCHR04:1407875-1408318(+) | length=148 | sequence_SO=chromosome	V6TTN0	LSU ribosomal protein L32E	5	1	1	1	148	17.4	10.8	1.89	1
AACB02000004-6-275257-274676	organism=Giardia_Assemblage_A_isolate_WB | location=GLCHR01:1194371-1194952(+) | length=194 | sequence_SO=chromosome	A8B772	Uncharacterized protein	5	1	1	1	194	21.4	9.45	1.93	1
AACB02000004-5-225821-225123	organism=Giardia_Assemblage_A_isolate_WB | location=GLCHR01:1243807-1244505(+) | length=233 | sequence_SO=chromosome	V6TYY9	Small GTPase, Rab family domain protein	5	1	1	1	233	25.3	5.83	1.93	1
AACB02000002-2-403289-403933	organism=Giardia_Assemblage_A_isolate_WB | location=GLCHR04:930130-930774(+) | length=215 | sequence_SO=chromosome	A8B4V9	Uncharacterized protein	5	1	1	1	215	24.7	5.83	2.37	1
AACB02000002-1-361180-362133	organism=Giardia_Assemblage_A_isolate_WB | location=GLCHR04:888021-888974(+) | length=318 | sequence_SO=chromosome	A8BSW0	Uncharacterized protein	5	1	1	1	318	33.8	6.89	2.08	1
AACB02000001-4-584450-578898	organism=Giardia_Assemblage_A_isolate_WB | location=GLCHR03:1345805-1351357(-) | length=1851 | sequence_SO=chromosome	V6U3L9	Ankyrin repeat protein	4	7	8	7	1851	201.3	6.73	20.37	7
AACB02000002-6-504592-501269	organism=Giardia_Assemblage_A_isolate_WB | location=GLCHR04:1028110-1031433(-) | length=1108 | sequence_SO=chromosome	A8B518	Kinesin-3	4	4	4	4	1108	122	5.86	9.75	4
AACB02000013-3-101685-103268	organism=Giardia_Assemblage_A_isolate_WB | location=GLCHR05:3818190-3819773(-) | length=528 | sequence_SO=chromosome	A8BDZ5	Kinase, NEK	4	2	2	2	528	58.8	6.8	4.43	2
AACB02000055-6-49066-47762	organism=Giardia_Assemblage_A_isolate_WB | location=GLCHR05:4107627-4108931(+) | length=435 | sequence_SO=chromosome	A8BWF2	EamA-like transporter family protein	4	1	1	1	435	47.9	8.37	2.92	1
AACB02000055-5-2069-1431	organism=Giardia_Assemblage_A_isolate_WB | location=GLCHR05:4154624-4155262(+) | length=213 | sequence_SO=chromosome	V6TV48	LSU ribosomal protein L22E	4	1	1	1	213	24.5	8.94	2.28	1
AACB02000050-5-31623-31030	organism=Giardia_Assemblage_A_isolate_WB | location=GLCHR02:1309620-1310213(+) | length=198 | sequence_SO=chromosome	V6U1P8	Calcium-binding protein	4	1	1	1	198	22	8.44	1.78	1
AACB02000042-3-72468-73094	organism=Giardia_Assemblage_A_isolate_WB | location=GLCHR05:3929486-3930112(-) | length=209 | sequence_SO=chromosome	V6TTB1	40S ribosomal protein S7 (Fragment)	4	1	1	1	209	23.9	9.69	2.09	1
AACB02000037-4-16368-15559	organism=Giardia_Assemblage_A_isolate_WB | location=GLCHR05:4078851-4079660(+) | length=270 | sequence_SO=chromosome	V6TS16	Axonemal dynein light chain	4	1	1	1	270	30.7	8.69	1.78	1
AACB02000034-6-65022-64549	organism=Giardia_Assemblage_A_isolate_WB | location=GLCHR05:1715254-1715727(+) | length=158 | sequence_SO=chromosome	V6TUV7	40S ribosomal protein S26	4	1	1	1	158	17.8	10.55	2.12	1
AACB02000023-6-77206-76454	organism=Giardia_Assemblage_A_isolate_WB | location=GLCHR01:878781-879533(+) | length=251 | sequence_SO=chromosome	V6TXW2	Synaptobrevin-like protein (Fragment)	4	1	1	1	251	27.7	9.5	2.35	1
AACB02000018-4-167417-166443	organism=Giardia_Assemblage_A_isolate_WB | location=GLCHR03:109052-110026(+) | length=325 | sequence_SO=chromosome	A8BI13	Alpha-6 giardin	4	1	1	1	325	36.2	8.34	2.53	1
AACB02000015-3-42321-43172	organism=Giardia_Assemblage_A_isolate_WB | location=GLCHR04:189992-190843(-) | length=284 | sequence_SO=chromosome	A8BFE9	Uncharacterized protein	4	1	1	1	284	30.5	5.49	0	1
AACB02000013-5-194753-193950	organism=Giardia_Assemblage_A_isolate_WB | location=GLCHR05:3726705-3727508(+) | length=268 | sequence_SO=chromosome	V6TSQ3	40S ribosomal protein SA	4	1	1	1	268	30.5	4.94	2.83	1
AACB02000010-1-74770-75264	organism=Giardia_Assemblage_A_isolate_WB | location=GLCHR05:2468344-2468838(-) | length=165 | sequence_SO=chromosome	V6TZ96	SSU ribosomal protein S15	4	1	1	1	165	18.9	11.39	2.3	1
AACB02000005-4-64226-63654	organism=Giardia_Assemblage_A_isolate_WB | location=GLCHR05:2839267-2839839(+) | length=191 | sequence_SO=chromosome	V6U7L4	Charged multivesicular body protein 1a (Chromatin-modifying protein 1a)	4	1	1	1	191	21	8.25	0	1
AACB02000004-6-278740-277991	organism=Giardia_Assemblage_A_isolate_WB | location=GLCHR01:1190888-1191637(+) | length=250 | sequence_SO=chromosome	A8B776	Uncharacterized protein	4	1	1	1	250	27.6	9.16	1.66	1
AACB02000001-6-667500-666400	organism=Giardia_Assemblage_A_isolate_WB | location=GLCHR03:1433307-1434407(-) | length=367 | sequence_SO=chromosome	A8B3I4	Protein disulfide isomerase PDI4	4	1	1	1	367	41.9	7.46	2.44	1
AACB02000001-2-697013-699682	organism=Giardia_Assemblage_A_isolate_WB | location=GLCHR03:1463920-1466589(+) | length=890 | sequence_SO=chromosome	V6TWH2	Aldehyde-alcohol dehydrogenase	3	3	3	3	890	97.3	6.77	5.19	3
AACB02000071-1-6043-6678	organism=Giardia_Assemblage_A_isolate_WB | location=AACB02000071:6043-6678(+) | length=212 | sequence_SO=contig	V6TPX5	SSU ribosomal protein S7P	3	1	1	1	212	23.4	9.95	2.09	1
AACB02000070-1-9265-10341	organism=Giardia_Assemblage_A_isolate_WB | location=GLCHR05:836139-837215(-) | length=359 | sequence_SO=chromosome	V6TS88	Serine/threonine protein kinase, STE20 family	3	1	1	1	359	39.7	7.17	2.12	1
AACB02000050-1-42808-43950	organism=Giardia_Assemblage_A_isolate_WB | location=GLCHR02:1297293-1298435(-) | length=381 | sequence_SO=chromosome	A8BV70	Actin (Actin related protein)	3	1	1	1	381	42.3	5.4	2.39	1
AACB02000038-3-71493-72749	organism=Giardia_Assemblage_A_isolate_WB | location=GLCHR04:2485102-2486358(+) | length=419 | sequence_SO=chromosome	V6U7R7	LSU ribosomal protein L3P	3	1	1	1	419	47.2	10.3	3.43	1
AACB02000029-6-40632-39655	organism=Giardia_Assemblage_A_isolate_WB | location=GLCHR05:1006646-1007623(+) | length=326 | sequence_SO=chromosome	V6TXW6	60S acidic ribosomal protein P0	3	1	1	1	326	35	5.64	2.13	1
AACB02000017-4-67413-65788	organism=Giardia_Assemblage_A_isolate_WB | location=GLCHR02:126569-128194(+) | length=542 | sequence_SO=chromosome	A8BH19	Kinase, NEK	3	1	1	1	542	60	5.34	2.55	1
AACB02000015-6-210747-209797	organism=Giardia_Assemblage_A_isolate_WB | location=GLCHR04:22417-23367(+) | length=317 | sequence_SO=chromosome	V6U045	Uridine phosphorylase	3	1	1	1	317	35.2	7.72	2.58	1
AACB02000015-6-209784-209020	organism=Giardia_Assemblage_A_isolate_WB | location=GLCHR04:23380-24144(+) | length=255 | sequence_SO=chromosome	A8BFU4	Uncharacterized protein	3	1	1	1	255	27.3	4.94	2.33	1
AACB02000013-5-247181-246126	organism=Giardia_Assemblage_A_isolate_WB | location=AACB02000013_frag:36464-37519(-) | length=352 | sequence_SO=contig	V6TS23	Serine/threonine-protein phosphatase (EC 3.1.3.16)	3	1	1	1	352	40.6	6.6	2.46	1
AACB02000007-3-199779-201239	organism=Giardia_Assemblage_A_isolate_WB | location=GLCHR05:4239722-4241182(-) | length=487 | sequence_SO=chromosome	V6U2Q6	Elongation factor 1-alpha family protein	3	1	1	1	487	53.8	7.61	1.68	1
AACB02000006-1-42913-43893	organism=Giardia_Assemblage_A_isolate_WB | location=GLCHR02:1227122-1228102(-) | length=327 | sequence_SO=chromosome	V6TQX0	Uncharacterized protein	3	1	1	1	327	37	8.62	2.11	1
AACB02000004-5-173915-172449	organism=Giardia_Assemblage_A_isolate_WB | location=GLCHR01:1295713-1297179(+) | length=489 | sequence_SO=chromosome	A8B6Z7	Uncharacterized protein	3	1	1	1	489	54.6	7.18	2.77	1
AACB02000004-1-233638-234567	organism=Giardia_Assemblage_A_isolate_WB | location=GLCHR01:1235061-1235990(-) | length=310 | sequence_SO=chromosome	V6TU22	Serine/threonine-protein phosphatase (EC 3.1.3.16)	3	1	1	1	310	35.7	5.58	1.94	1
AACB02000003-5-92429-91137	organism=Giardia_Assemblage_A_isolate_WB | location=GLCHR05:2174941-2176233(+) | length=431 | sequence_SO=chromosome	A8B5M1	FAD/FMN dependent oxidoreductase (NADH oxidase) (EC 1.-.-.-)	3	1	1	1	431	47.2	7.83	1.68	1
AACB02000001-4-327326-326508	organism=Giardia_Assemblage_A_isolate_WB | location=GLCHR03:1093415-1094233(-) | length=273 | sequence_SO=chromosome	A8B2P2	Transmembrane domain-containing protein	3	1	1	1	273	28.7	7.91	1.66	1
AACB02000036-5-20647-19787	organism=Giardia_Assemblage_A_isolate_WB | location=GLCHR04:2264734-2265594(+) | length=287 | sequence_SO=chromosome	V6TPZ1	START domain-containing protein	3	1	1	1	287	31.5	8.82	1.73	1
AACB02000025-6-95431-90608	organism=Giardia_Assemblage_A_isolate_WB | location=GLCHR02:845903-850726(+) | length=1608 | sequence_SO=chromosome	A8BM10	Multidrug resistance-associated protein 1	2	3	3	3	1608	179.8	8.44	6.94	3
AACB02000062-5-31306-28157	organism=Giardia_Assemblage_A_isolate_WB | location=GLCHR05:1422295-1425444(-) | length=1050 | sequence_SO=chromosome	A8BXZ6	Uncharacterized protein	2	2	2	2	1050	117.7	6.99	2.22	2
AACB02000049-4-35867-33099	organism=Giardia_Assemblage_A_isolate_WB | location=GLCHR04:2615477-2618245(+) | length=923 | sequence_SO=chromosome	V6TWR2	ATPase, AAA family protein	2	2	2	2	923	102.7	6.01	4.15	2
AACB02000046-5-60178-57452	organism=Giardia_Assemblage_A_isolate_WB | location=GLCHR04:2670867-2673593(+) | length=909 | sequence_SO=chromosome	V6U2A9	Protein Translation Elongation factor 2 (EF-2)	2	2	2	2	909	100.9	6.8	4.09	2
AACB02000002-1-103798-106449	organism=Giardia_Assemblage_A_isolate_WB | location=GLCHR04:630639-633290(+) | length=884 | sequence_SO=chromosome	A8B497	VSP	2	2	2	2	884	91.6	6.04	3.74	2
AACB02000067-5-28100-26097	organism=Giardia_Assemblage_A_isolate_WB | location=GLCHR03:288841-290844(+) | length=668 | sequence_SO=chromosome	V6TYH7	H(+)-transporting two-sector ATPase (EC 7.1.2.2)	2	1	1	1	668	73.3	6.34	1.64	1
AACB02000054-1-55474-57048	organism=Giardia_Assemblage_A_isolate_WB | location=GLCHR03:667314-668888(+) | length=525 | sequence_SO=chromosome	V6TWT7	Alanine aminotransferase	2	1	1	1	525	58.7	7.18	1.75	1
AACB02000051-1-30094-32259	organism=Giardia_Assemblage_A_isolate_WB | location=GLCHR03:349272-351437(-) | length=722 | sequence_SO=chromosome	V6TY16	Transketolase	2	1	1	1	722	77.9	6.89	2.56	1
AACB02000040-1-59881-61140	organism=Giardia_Assemblage_A_isolate_WB | location=GLCHR05:1221643-1222902(+) | length=420 | sequence_SO=chromosome	V6TW14	Putative phosphoprotein phosphatase family protein	2	1	1	1	420	47.4	6.54	2.45	1
AACB02000036-1-11050-12528	organism=Giardia_Assemblage_A_isolate_WB | location=GLCHR04:2272853-2274331(-) | length=493 | sequence_SO=chromosome	A8BE80	START domain-containing protein	2	1	1	1	493	54.4	9.72	2.25	1
AACB02000033-1-25375-26472	organism=Giardia_Assemblage_A_isolate_WB | location=GLCHR02:266349-267446(-) | length=366 | sequence_SO=chromosome	V6U165	Lipid-binding srpbcc domain protein	2	1	1	1	366	41.9	6.81	1.85	1
AACB02000026-3-65943-67724	organism=Giardia_Assemblage_A_isolate_WB | location=GLCHR04:1424342-1426123(+) | length=594 | sequence_SO=chromosome	A8BMH0	Amino acid transporter, putative (Putative Amino acid transporter)	2	1	1	1	594	64.5	8.34	1.66	1
AACB02000016-1-166819-169644	organism=Giardia_Assemblage_A_isolate_WB | location=GLCHR02:607723-610548(-) | length=942 | sequence_SO=chromosome	V6U1I8	Serine/threonine protein kinase	2	1	1	1	942	104	7.31	2.45	1
AACB02000015-3-60537-61925	organism=Giardia_Assemblage_A_isolate_WB | location=GLCHR04:171239-172627(-) | length=463 | sequence_SO=chromosome	A8BFF8	Glutamate dehydrogenase	2	1	1	1	463	51.2	7.87	2.02	1
AACB02000008-1-41131-43800	organism=Giardia_Assemblage_A_isolate_WB | location=GLCHR04:472482-475151(-) | length=890 | sequence_SO=chromosome	A8BA54	Uncharacterized protein	2	1	1	1	890	97.7	6.99	1.76	1
AACB02000007-6-176961-174382	organism=Giardia_Assemblage_A_isolate_WB | location=GLCHR05:4264000-4266579(+) | length=860 | sequence_SO=chromosome	V6U345	Dynein heavy chain (Fragment)	2	1	1	1	860	98.6	5.69	0	1
AACB02000004-3-8322-10373	organism=Giardia_Assemblage_A_isolate_WB | location=GLCHR01:1459255-1461306(-) | length=684 | sequence_SO=chromosome	A8B6J2	Uncharacterized protein	2	1	1	1	684	76.3	8.66	1.79	1
AACB02000002-5-390524-388587	organism=Giardia_Assemblage_A_isolate_WB | location=GLCHR04:915428-917365(-) | length=646 | sequence_SO=chromosome	A8B4V0	Cysteine protease	2	1	1	1	646	71.5	6.49	1.98	1
AACB02000002-2-566048-567550	organism=Giardia_Assemblage_A_isolate_WB | location=GLCHR04:1092889-1094391(+) | length=501 | sequence_SO=chromosome	A8B5U7	VSP	2	1	1	1	501	51.5	6.4	2.71	1
AACB02000007-3-91299-96296	organism=Giardia_Assemblage_A_isolate_WB | location=GLCHR05:4344665-4349662(-) | length=1666 | sequence_SO=chromosome	A8B9I2	Uncharacterized protein	1	2	2	2	1666	187	7.33	4.06	2
AACB02000053-3-46116-53351	organism=Giardia_Assemblage_A_isolate_WB | location=GLCHR02:16126-23361(-) | length=2412 | sequence_SO=chromosome	V6TQI7	Dynein heavy chain	1	1	1	1	2412	274.6	5.47	1.64	1
AACB02000012-1-41140-44205	organism=Giardia_Assemblage_A_isolate_WB | location=GLCHR04:1752060-1755125(+) | length=1022 | sequence_SO=chromosome	V6TRH4	Chromosome segregation protein SMC	1	1	1	1	1022	115.5	5.83	1.88	1
AACB02000010-1-18001-21360	organism=Giardia_Assemblage_A_isolate_WB | location=GLCHR05:2522248-2525607(-) | length=1120 | sequence_SO=chromosome	A8BBJ1	FAD-dependent glycerol-3-phosphate dehydrogenase (Glycerol-3-phosphate dehydrogenase) (EC 1.1.5.3)	1	1	1	1	1120	119.8	7.9	2.56	1
AACB02000007-3-185394-191390	organism=Giardia_Assemblage_A_isolate_WB | location=GLCHR05:4249571-4255567(-) | length=1999 | sequence_SO=chromosome	A8B9R4	ABC transporter, ATP-binding protein	1	1	1	1	1999	224.2	8.02	0	1
AACB02000003-5-453293-450792	organism=Giardia_Assemblage_A_isolate_WB | location=GLCHR05:1814077-1816578(+) | length=834 | sequence_SO=chromosome	A8B6D8	Uncharacterized protein	1	1	1	1	834	94.2	6.52	2.92	1
AACB02000001-2-785540-788449	organism=Giardia_Assemblage_A_isolate_WB | location=GLCHR03:1552447-1555356(+) | length=970 | sequence_SO=chromosome	V6TR82	ATP-dependent carboxylate-amine ligase, ATP-grasp domain protein	1	1	1	1	970	106.7	6.87	2.27	1

## Sheet: peptide
Annotated Sequence	Modifications	Protein Groups	Proteins	PSMs	Master Protein Accessions	Positions in Master Proteins	Missed Cleavages	Theo. MH+ [Da]	Confidence (by Search Engine): Sequest HT	XCorr (by Search Engine): Sequest HT
[R].AAAIAMLER.[S]		1	1	1	AACB02000016-6-163985-163788	AACB02000016-6-163985-163788 [37-45]	0	945.519	High	1.85
[K].QLDLSNVDNLNK.[Q]		1	1	1	AACB02000012-1-41140-44205	AACB02000012-1-41140-44205 [314-325]	0	1372.71	High	1.88
[R].QKYPEADLLPLDQDEAR.[K]		1	1	1	AACB02000023-2-160976-162166	AACB02000023-2-160976-162166 [71-87]	1	2000.99	High	3.4
[R].QGPGPYCCDR.[E]	2xCarbamidomethyl [C7; C8]	1	1	1	AACB02000044-5-69269-68646	AACB02000044-5-69269-68646 [58-67]	0	1209.48	High	1.96
[K].QFFEGIDVDSSAGPK.[I]		1	1	1	AACB02000001-6-667500-666400	AACB02000001-6-667500-666400 [295-309]	0	1596.75	High	2.44
[K].QAVIFIDEIDALASAR.[G]		2	2	1	AACB02000047-5-28236-26620; AACB02000041-2-77801-79168	AACB02000047-5-28236-26620 [273-288]; AACB02000041-2-77801-79168 [250-265]	0	1731.93	High	1.5
[R].QALDDVPNSSAR.[A]		1	1	1	AACB02000051-1-30094-32259	AACB02000051-1-30094-32259 [554-565]	0	1272.62	High	2.56
[K].NYYSEFGDMGK.[D]		1	1	1	AACB02000005-3-66912-67805	AACB02000005-3-66912-67805 [268-278]	0	1310.54	High	1.46
[K].NVLIDGKPR.[T]		1	1	1	AACB02000015-3-36453-37262	AACB02000015-3-36453-37262 [71-79]	0	1011.59	High	2.3
[K].NTWIVSPDGIGSVATAPDCK.[V]	1xCarbamidomethyl [C19]	1	1	1	AACB02000002-2-109538-115018	AACB02000002-2-109538-115018 [1683-1702]	0	2088.01	High	1.99
[K].QLDYSDFSDSER.[D]		1	1	1	AACB02000038-2-42230-43516	AACB02000038-2-42230-43516 [86-97]	0	1461.61	High	2.42
[R].NTTVPVSR.[K]		1	1	1	AACB02000011-6-260390-258372	AACB02000011-6-260390-258372 [434-441]	0	873.479	High	2.16
[K].NSVSENVGPK.[H]		1	1	1	AACB02000001-2-697013-699682	AACB02000001-2-697013-699682 [447-456]	0	1030.52	High	2.45
[K].NPVDIVGDAPPK.[R]		1	1	1	AACB02000030-1-59590-61791	AACB02000030-1-59590-61791 [365-376]	0	1221.65	High	1.39
[R].NNVQGDAEALK.[T]		1	2	1	AACB02000007-3-38514-39440	AACB02000007-3-38514-39440 [164-174]	0	1158.57	High	2.15
[K].NNQLYVPDEPK.[V]		1	1	1	AACB02000038-2-67808-68536	AACB02000038-2-67808-68536 [75-85]	0	1316.65	High	2.84
[K].NNIDLSITNTGDK.[A]		1	1	1	AACB02000002-1-8302-10377	AACB02000002-1-8302-10377 [298-310]	0	1404.7	High	3.06
[R].NLTNEIFNLAR.[K]		1	1	1	AACB02000024-1-131737-132228	AACB02000024-1-131737-132228 [79-89]	0	1304.7	High	1.53
[R].NLLTLDENDIK.[R]		1	1	1	AACB02000023-3-5439-6044	AACB02000023-3-5439-6044 [73-83]	0	1287.68	High	2.84
[R].NIEYNPTINIDK.[I]		1	1	1	AACB02000070-6-10939-10457	AACB02000070-6-10939-10457 [78-89]	0	1433.73	High	1.82
[K].NEPAVADIEK.[I]		1	1	1	AACB02000011-5-242886-242503	AACB02000011-5-242886-242503 [22-31]	0	1085.55	High	1.8
[K].NTALTVANSR.[L]		1	1	1	AACB02000023-6-77206-76454	AACB02000023-6-77206-76454 [60-69]	0	1046.56	High	2.35
[R].NEGVPASGLIIEEMDK.[G]		1	2	1	AACB02000002-5-390524-388587	AACB02000002-5-390524-388587 [402-417]	0	1701.84	High	1.98
[K].QLEQVLVTAR.[E]		1	1	1	AACB02000041-2-77801-79168	AACB02000041-2-77801-79168 [73-82]	0	1156.67	High	2.57
[K].QISEAFENIAK.[K]		1	2	1	AACB02000007-3-38514-39440	AACB02000007-3-38514-39440 [202-212]	0	1249.64	High	3.19
[K].SVCYDEAGNR.[L]	1xCarbamidomethyl [C3]	1	1	1	AACB02000001-2-256016-257011	AACB02000001-2-256016-257011 [305-314]	0	1170.48	High	2.16
[R].STYSIEPDDHINK.[M]		1	1	1	AACB02000005-3-66912-67805	AACB02000005-3-66912-67805 [47-59]	0	1518.71	High	1.7
[R].SSFEALEGWLK.[D]		1	1	1	AACB02000004-5-225821-225123	AACB02000004-5-225821-225123 [106-116]	0	1266.64	High	1.93
[K].SSDGFEILK.[N]		1	1	1	AACB02000033-1-25375-26472	AACB02000033-1-25375-26472 [58-66]	0	995.504	High	1.85
[K].SMKPEEIPWGK.[T]	1xOxidation [M2]	1	1	1	AACB02000041-5-35394-34363	AACB02000041-5-35394-34363 [86-96]	0	1317.65	High	1.25
[K].SMKPEEIPWGK.[T]		1	1	1	AACB02000041-5-35394-34363	AACB02000041-5-35394-34363 [86-96]	0	1301.66	High	2.26
[K].SLQQLEEYK.[A]		1	1	1	AACB02000004-5-27980-27237	AACB02000004-5-27980-27237 [217-225]	0	1137.58	High	1.58
[K].SGDFAIVSK.[S]		1	1	1	AACB02000006-2-22118-22498	AACB02000006-2-22118-22498 [105-113]	0	923.483	High	1.77
[K].SFEVVGGIISK.[S]		1	1	1	AACB02000004-3-308052-308669	AACB02000004-3-308052-308669 [96-106]	0	1135.64	High	2.41
[K].QIIDAQLDK.[N]		1	1	1	AACB02000025-6-95431-90608	AACB02000025-6-95431-90608 [643-651]	0	1043.57	High	2.15
[R].SCITQTDIER.[I]	1xCarbamidomethyl [C2]	1	1	1	AACB02000005-2-35429-36379	AACB02000005-2-35429-36379 [263-272]	0	1222.57	High	2.34
[K].SCAADCPPNSAPNQK.[V]	2xCarbamidomethyl [C2; C6]	1	1	1	AACB02000010-1-139867-140649	AACB02000010-1-139867-140649 [49-63]; [118-132]; [187-201]	0	1616.68	High	2.7
[K].SATESFSGANTPGEIEK.[W]		1	1	1	AACB02000026-2-63347-64150	AACB02000026-2-63347-64150 [245-261]	0	1724.8	High	2.61
[K].RLDLIEIAR.[S]		1	1	1	AACB02000006-3-161421-162518	AACB02000006-3-161421-162518 [58-66]	1	1098.66	High	3.72
[K].QVAGTLLK.[L]		1	1	1	AACB02000042-3-72468-73094	AACB02000042-3-72468-73094 [41-48]	0	829.514	High	2.09
[K].QSQIFQGR.[F]		1	1	1	AACB02000053-3-30090-30806	AACB02000053-3-30090-30806 [98-105]	0	963.501	High	2.77
[K].QSPAPAQPK.[K]		1	1	1	AACB02000041-2-77801-79168	AACB02000041-2-77801-79168 [94-102]	0	923.495	High	1.96
[K].QQAPVVTGPR.[S]		1	1	1	AACB02000038-2-42230-43516	AACB02000038-2-42230-43516 [401-410]	0	1052.58	High	2.27
[K].QMESQAR.[R]		1	1	1	AACB02000005-4-64226-63654	AACB02000005-4-64226-63654 [24-30]	0	849.388	High	1.11
[R].QLYHPEQLISGK.[E]		1	2	1	AACB02000019-3-126927-128333	AACB02000019-3-126927-128333 [100-111]	0	1412.75	High	2.66
[R].SCGANVIPSSTGAAK.[A]	1xCarbamidomethyl [C2]	1	1	1	AACB02000041-5-35394-34363	AACB02000041-5-35394-34363 [209-223]	0	1419.69	High	2.87
[K].TAIQNTTSLQTSDQER.[T]		1	1	1	AACB02000001-6-821073-818512	AACB02000001-6-821073-818512 [546-561]	0	1792.87	High	4.07
[R].NEFTGVLTGK.[N]		1	1	1	AACB02000015-3-60537-61925	AACB02000015-3-60537-61925 [199-208]	0	1065.56	High	2.02
[K].NDTIIPDPEK.[K]		1	2	1	AACB02000001-6-490635-489925	AACB02000001-6-490635-489925 [217-226]	0	1141.57	High	1.9
[K].ISGMEGELSDK.[E]	1xOxidation [M4]	1	1	1	AACB02000020-5-155820-155071	AACB02000020-5-155820-155071 [35-45]	0	1181.54	High	2.35
[K].ISGMEGELSDK.[E]		1	1	1	AACB02000020-5-155820-155071	AACB02000020-5-155820-155071 [35-45]	0	1165.54	High	2.71
[R].LSFEEALAAANK.[A]		1	1	1	AACB02000004-3-8322-10373	AACB02000004-3-8322-10373 [242-253]	0	1263.66	High	1.79
[K].LSEILALEK.[D]		1	1	1	AACB02000009-5-207539-206547	AACB02000009-5-207539-206547 [273-281]	0	1015.6	High	2.37
[R].LSEDEINR.[L]		1	1	1	AACB02000002-1-8302-10377	AACB02000002-1-8302-10377 [567-574]	0	975.474	High	1.89
[R].ISDEEQTQK.[N]		1	1	1	AACB02000070-1-9265-10341	AACB02000070-1-9265-10341 [108-116]	0	1077.51	High	2.12
[K].LQTGVADLDSK.[F]		1	1	1	AACB02000012-2-180098-181474	AACB02000012-2-180098-181474 [266-276]	0	1146.6	High	2.05
[R].LQSVIVESK.[L]		1	1	1	AACB02000023-3-5439-6044	AACB02000023-3-5439-6044 [124-132]	0	1002.58	High	2.26
[K].LQELDGTAGK.[T]		1	1	1	AACB02000003-6-232783-231449	AACB02000003-6-232783-231449 [96-105]	0	1031.54	High	2.92
[K].ISGMEGELSDKER.[N]	1xOxidation [M4]	1	1	1	AACB02000020-5-155820-155071	AACB02000020-5-155820-155071 [35-47]	1	1466.68	High	2.85
[R].LPSSDQAGGK.[D]		1	1	1	AACB02000049-5-36859-35897	AACB02000049-5-36859-35897 [143-152]	0	959.479	High	2.43
[R].LPIQDVYK.[I]		1	2	1	AACB02000053-4-4214-2859	AACB02000053-4-4214-2859 [247-254]	0	975.551	High	1.84
[R].LPLENEELVADLR.[A]		1	1	1	AACB02000070-4-16869-16378	AACB02000070-4-16869-16378 [120-132]	0	1510.81	High	3.57
[R].IPCNIVTPEPSVDIPITIQK.[-]	1xCarbamidomethyl [C3]	1	1	1	AACB02000044-5-69269-68646	AACB02000044-5-69269-68646 [189-208]	0	2234.21	High	1.81
[K].INSTPGMQTTLK.[G]		1	1	1	AACB02000001-4-584450-578898	AACB02000001-4-584450-578898 [919-930]	0	1290.67	High	2.27
[K].YVVYPGER.[T]		1	1	1	AACB02000003-3-378849-381119	AACB02000003-3-378849-381119 [92-99]	0	982.499	High	2.01
[K].INIPDTDLSVK.[E]		1	1	1	AACB02000003-5-92429-91137	AACB02000003-5-92429-91137 [246-256]	0	1214.66	High	1.68
[K].LISTEQELGNQK.[K]		1	1	1	AACB02000003-5-453293-450792	AACB02000003-5-453293-450792 [700-711]	0	1359.71	High	2.92
[R].ILQSDAVQK.[T]		1	1	1	AACB02000005-2-35429-36379	AACB02000005-2-35429-36379 [273-281]	0	1001.56	High	1.65
[K].LLQEQFVPR.[S]		1	1	1	AACB02000020-5-155820-155071	AACB02000020-5-155820-155071 [110-118]	0	1129.64	High	2.55
[R].IPIVDNNLIDEQLSK.[H]		1	1	1	AACB02000038-2-67808-68536	AACB02000038-2-67808-68536 [164-178]	0	1710.93	High	3.85
[K].NDVHDIVLVGGSTR.[I]		1	1	2	AACB02000011-6-260390-258372	AACB02000011-6-260390-258372 [342-355]	0	1481.77	High	3.6
[K].LSIADVDLSGK.[R]		1	1	1	AACB02000017-1-26668-27900	AACB02000017-1-26668-27900 [8-18]	0	1117.61	High	2.68
[R].LSPLLCDK.[C]	1xCarbamidomethyl [C6]	1	1	1	AACB02000005-3-66912-67805	AACB02000005-3-66912-67805 [255-262]	0	945.507	High	2.06
[R].NDAGEEVGR.[H]		1	2	1	AACB02000002-6-504592-501269	AACB02000002-6-504592-501269 [243-251]	0	946.422	High	2.61
[K].NALPGQPADIDVQIK.[K]		1	1	1	AACB02000043-2-61202-63436	AACB02000043-2-61202-63436 [168-182]	0	1578.85	High	2.11
[K].NALLVVSSAPDGIIDSEK.[V]		1	1	1	AACB02000018-1-14734-15894	AACB02000018-1-14734-15894 [106-123]	0	1827.97	High	3
[R].MVDICTAR.[L]	1xCarbamidomethyl [C5]	1	1	1	AACB02000001-2-256016-257011	AACB02000001-2-256016-257011 [104-111]	0	965.454	High	1.96
[K].IYGDMGTDIER.[C]		1	1	1	AACB02000060-3-33981-34982	AACB02000060-3-33981-34982 [307-317]	0	1269.58	High	2.56
[K].IYDLYEK.[V]		1	1	1	AACB02000001-2-697013-699682	AACB02000001-2-697013-699682 [826-832]	0	943.477	High	1.41
[K].IWSLIPEEQR.[D]		1	1	1	AACB02000070-6-10939-10457	AACB02000070-6-10939-10457 [90-99]	0	1270.68	High	2.5
[K].IVENNYESLKPK.[D]		1	1	1	AACB02000037-3-7809-8237	AACB02000037-3-7809-8237 [22-33]	0	1433.76	High	1.89
[R].ITSLVESK.[R]		1	1	1	AACB02000024-1-131737-132228	AACB02000024-1-131737-132228 [132-139]	0	876.504	High	2.43
[K].LSNFEVNAK.[L]		1	1	1	AACB02000039-6-59306-58515	AACB02000039-6-59306-58515 [204-212]	0	1021.53	High	1.89
[K].LTQEIEALVK.[E]		1	1	1	AACB02000049-5-36859-35897	AACB02000049-5-36859-35897 [40-49]	0	1143.66	High	2.3
[K].LTLSAYDEVK.[I]		1	1	1	AACB02000017-1-135751-136794	AACB02000017-1-135751-136794 [331-340]	0	1138.6	High	1.96
[R].ITILEDEK.[F]		1	1	1	AACB02000054-1-55474-57048	AACB02000054-1-55474-57048 [470-477]	0	960.525	High	1.75
[K].LTLFAPINPDESK.[Y]		1	1	1	AACB02000026-3-4683-5294	AACB02000026-3-4683-5294 [70-82]	0	1444.77	High	2.84
[R].ITGMLYDQAEQCK.[V]	1xCarbamidomethyl [C12]	1	3	1	AACB02000007-3-38514-39440	AACB02000007-3-38514-39440 [265-277]	0	1556.71	High	2.31
[R].LSVSSATDVK.[F]		1	1	1	AACB02000026-3-4683-5294	AACB02000026-3-4683-5294 [38-47]	0	1006.54	High	2.23
[R].ISTVHELK.[T]		1	1	1	AACB02000026-3-49476-49919	AACB02000026-3-49476-49919 [93-100]	0	926.531	High	1.89
[K].ISSDDLEK.[V]		1	1	1	AACB02000002-1-8302-10377	AACB02000002-1-8302-10377 [622-629]	0	906.441	High	2.45
[R].LSSATGDILGDTDLIENLEK.[T]		1	1	1	AACB02000007-6-176961-174382	AACB02000007-6-176961-174382 [359-378]	0	2104.07	High	1.2
[R].LSQEEIDR.[M]		1	1	1	AACB02000011-6-260390-258372	AACB02000011-6-260390-258372 [528-535]	0	989.49	High	1.96
[K].ITPAQDHK.[F]		1	1	1	AACB02000023-2-160976-162166	AACB02000023-2-160976-162166 [143-150]	0	909.479	High	1.62
[K].TAQGEEYTPSGGNIADR.[I]		1	1	1	AACB02000012-2-180098-181474	AACB02000012-2-180098-181474 [362-378]	0	1765.8	High	3.52
[K].TCATICAAETNK.[E]	2xCarbamidomethyl [C2; C6]	1	1	1	AACB02000001-6-821073-818512	AACB02000001-6-821073-818512 [456-467]	0	1339.6	High	2.87
[K].TDENTTQIEK.[N]		1	1	1	AACB02000026-4-142526-142065	AACB02000026-4-142526-142065 [81-90]	0	1178.55	High	2.64
[K].VVFAPTSQVSEVK.[S]		1	2	1	AACB02000053-4-4214-2859	AACB02000053-4-4214-2859 [277-289]	0	1390.76	High	2.71
[K].VVEACQDESK.[R]	1xCarbamidomethyl [C5]	1	1	1	AACB02000006-3-161421-162518	AACB02000006-3-161421-162518 [48-57]	0	1164.52	High	2.63
[K].VTVATVDK.[E]		1	2	1	AACB02000002-3-158088-158492	AACB02000002-3-158088-158492 [79-86]	0	832.477	High	1.62
[K].VTEISTSK.[T]		1	1	1	AACB02000070-4-16869-16378	AACB02000070-4-16869-16378 [47-54]	0	864.467	High	2.07
[K].VTDIANELK.[Q]		1	1	1	AACB02000060-3-33981-34982	AACB02000060-3-33981-34982 [43-51]	0	1002.55	High	2.49
[R].VSRPGSPEDEAQR.[L]		1	1	1	AACB02000060-3-33981-34982	AACB02000060-3-33981-34982 [188-200]	0	1427.69	High	2.54
[R].VSLVDLAGSER.[Q]		1	2	1	AACB02000002-6-504592-501269	AACB02000002-6-504592-501269 [258-268]	0	1145.62	High	2.76
[R].VSLETAMTR.[L]		1	1	1	AACB02000001-2-256016-257011	AACB02000001-2-256016-257011 [64-72]	0	1007.52	High	2.14
[R].VPVPDVSVVDLTCTLEK.[D]	1xCarbamidomethyl [C13]	1	1	1	AACB02000041-5-35394-34363	AACB02000041-5-35394-34363 [243-259]	0	1870.98	High	2.26
[K].VVLTSGNGPQVGAIK.[L]		1	1	1	AACB02000009-5-207539-206547	AACB02000009-5-207539-206547 [64-78]	0	1439.82	High	2.46
[K].VPTDVECTINK.[R]	1xCarbamidomethyl [C7]	1	1	1	AACB02000029-1-42709-43302	AACB02000029-1-42709-43302 [24-34]	0	1275.62	High	2.74
[R].VPNLDDFNDTINR.[Y]		1	1	1	AACB02000053-3-46116-53351	AACB02000053-3-46116-53351 [1357-1369]	0	1532.73	High	1.64
[K].VNSGEIDITDESCGVK.[A]	1xCarbamidomethyl [C13]	1	1	1	AACB02000015-3-125667-126311	AACB02000015-3-125667-126311 [175-190]	0	1722.79	High	2.4
[K].VMHDLGFTDK.[I]		1	1	1	AACB02000001-2-697013-699682	AACB02000001-2-697013-699682 [509-518]	0	1162.56	High	2.74
[R].VLTVINQK.[A]		1	1	1	AACB02000037-1-8677-9192	AACB02000037-1-8677-9192 [106-113]	0	914.567	High	2.37
[R].VLTVGDVPR.[A]		1	1	1	AACB02000015-6-210747-209797	AACB02000015-6-210747-209797 [35-43]	0	955.557	High	2.58
[K].VISGVDAVIDK.[D]		1	1	1	AACB02000009-5-207539-206547	AACB02000009-5-207539-206547 [221-231]	0	1115.63	High	2.47
[K].VLPGEASVK.[N]		1	1	1	AACB02000030-1-59590-61791	AACB02000030-1-59590-61791 [356-364]	0	899.52	High	1.53
[R].VINQLDDDKLK.[N]		1	1	1	AACB02000029-6-40632-39655	AACB02000029-6-40632-39655 [67-77]	1	1300.71	High	2.13
[R].VLNDDLLSDIGTK.[E]		1	1	1	AACB02000018-4-167417-166443	AACB02000018-4-167417-166443 [150-162]	0	1402.74	High	2.53
[K].VPNLNTGTTNGTTPTGIK.[E]		1	1	1	AACB02000008-1-72244-73101	AACB02000008-1-72244-73101 [232-249]	0	1785.93	High	1.75
[K].VILVGDGATGK.[T]		1	1	1	AACB02000039-2-47027-47731	AACB02000039-2-47027-47731 [18-28]	0	1029.59	High	1.92
[K].VVQPILGENFGR.[S]		1	1	1	AACB02000002-1-8302-10377	AACB02000002-1-8302-10377 [662-673]	0	1328.73	High	2.79
[R].VVTSTQASEQVK.[A]		1	1	1	AACB02000001-6-184074-182539	AACB02000001-6-184074-182539 [232-243]	0	1276.67	High	3.2
[R].YVDEWIDVGADAVK.[K]		1	1	1	AACB02000030-1-80941-82683	AACB02000030-1-80941-82683 [308-321]	0	1579.76	High	1.83
[K].YTPEDVCEQICK.[L]	2xCarbamidomethyl [C7; C11]	1	1	1	AACB02000013-1-108679-109158	AACB02000013-1-108679-109158 [34-45]	0	1541.66	High	1.85
[K].YSSDAMVATAAGIVEAGDK.[N]		1	1	1	AACB02000017-1-135751-136794	AACB02000017-1-135751-136794 [137-155]	0	1855.87	High	2.33
[K].YQVLDAIR.[EG]		2	2	1	AACB02000018-1-14734-15894; AACB02000023-2-160976-162166	AACB02000018-1-14734-15894 [149-156]; AACB02000023-2-160976-162166 [157-164]	0	977.541	High	2.17
[K].YPEADLLPLDQDEAR.[K]		1	1	1	AACB02000023-2-160976-162166	AACB02000023-2-160976-162166 [73-87]	0	1744.84	High	3.63
[R].YNSDYFSTSEFEK.[V]		1	1	1	AACB02000003-3-378849-381119	AACB02000003-3-378849-381119 [25-37]	0	1616.68	High	2.05
[K].YNCGHTNIVR.[C]	1xCarbamidomethyl [C3]	1	1	1	AACB02000035-3-15717-16079	AACB02000035-3-15717-16079 [25-34]	0	1233.58	High	1.49
[K].YIVTIIDAPGHR.[D]		1	2	1	AACB02000053-4-4214-2859	AACB02000053-4-4214-2859 [95-106]	0	1354.75	High	2.78
[K].YLITGPTDR.[D]		1	1	1	AACB02000013-3-101685-103268	AACB02000013-3-101685-103268 [260-268]	0	1035.55	High	2.42
[K].VVSLEEAK.[A]		1	1	1	AACB02000001-2-385847-386824	AACB02000001-2-385847-386824 [315-322]	0	874.488	High	2.09
[K].YIEQASSR.[E]		1	1	1	AACB02000017-2-101276-101899	AACB02000017-2-101276-101899 [43-50]	0	953.469	High	1.94
[R].YFSSDAEK.[K]		1	1	1	AACB02000070-6-10939-10457	AACB02000070-6-10939-10457 [141-148]	0	946.415	High	1.56
[K].YFSECDIDKEETSR.[T]	1xCarbamidomethyl [C5]	1	1	2	AACB02000017-1-135751-136794	AACB02000017-1-135751-136794 [200-213]	1	1778.75	High	2.66
[K].YCVSDEYK.[R]	1xCarbamidomethyl [C2]	1	1	1	AACB02000030-1-80941-82683	AACB02000030-1-80941-82683 [118-125]	0	1063.44	High	1.38
[K].WSSTAGGTFEIEECPR.[D]	1xCarbamidomethyl [C14]	1	1	1	AACB02000010-5-29315-28164	AACB02000010-5-29315-28164 [156-171]	0	1826.8	High	2.01
[K].WDDVVGLTTAK.[E]		1	1	1	AACB02000041-2-77801-79168	AACB02000041-2-77801-79168 [156-166]	0	1204.62	High	2.48
[K].WDDVVGLEK.[A]		1	1	1	AACB02000047-5-28236-26620	AACB02000047-5-28236-26620 [179-187]	0	1060.53	High	1.98
[R].VYGQGGSAAIR.[A]		1	1	1	AACB02000026-3-149010-149444	AACB02000026-3-149010-149444 [101-111]	0	1078.56	High	2.86
[R].VWVEFSGEGAK.[E]		1	1	1	AACB02000036-1-11050-12528	AACB02000036-1-11050-12528 [400-410]	0	1208.59	High	2.25
[K].VVYENTGEDFTK.[V]		1	1	1	AACB02000002-1-368731-369285	AACB02000002-1-368731-369285 [41-52]	0	1401.65	High	2.56
[R].YLAEYSSGEDKEK.[I]		1	1	1	AACB02000020-5-155820-155071	AACB02000020-5-155820-155071 [138-150]	1	1518.7	High	2.46
[K].VLINSDQPGISDENACGR.[T]	1xCarbamidomethyl [C16]	1	1	1	AACB02000002-2-109538-115018	AACB02000002-2-109538-115018 [1604-1621]	0	1944.91	High	2.22
[K].VIETGQVQK.[-]		1	2	1	AACB02000036-5-20647-19787	AACB02000036-5-20647-19787 [279-287]	0	1001.56	High	1.73
[K].VLAPTEAIISTNDR.[Y]		1	1	1	AACB02000017-4-67413-65788	AACB02000017-4-67413-65788 [463-476]	0	1499.81	High	2.55
[K].TPGENVQLDK.[R]		1	3	1	AACB02000002-2-566048-567550	AACB02000002-2-566048-567550 [63-72]	0	1100.56	High	2.71
[K].TNPSDPTGTCVSAVDCQGSAGYYTDDSVSDAK.[E]	2xCarbamidomethyl [C10; C16]	1	2	1	AACB02000012-5-120445-113534	AACB02000012-5-120445-113534 [132-163]; [197-228]; [262-293]; [327-358]; [392-423]; [457-488]; [522-553]; [587-618]; [652-683]; [717-748]; [782-813]; [847-878]; [912-943]; [977-1008]; [1042-1073]; [1107-1138]; [1172-1203]; [1237-1268]; [1302-1333]; [1367-1398]; [1432-1463]; [1497-1528]; [1562-1593]; [1627-1658]; [1692-1723]; [1757-1788]; [1822-1853]	0	3325.37	High	2.44
[R].TNNYNSEVNAK.[A]		1	1	1	AACB02000001-6-821073-818512	AACB02000001-6-821073-818512 [829-839]	0	1253.58	High	3.21
[R].TLSNHDGLGNCSAGSSVK.[A]	1xCarbamidomethyl [C11]	1	1	2	AACB02000070-5-28712-27744	AACB02000070-5-28712-27744 [173-190]	0	1803.83	High	4.97
[K].TISLEQAQKPSK.[D]		1	1	1	AACB02000001-6-184074-182539	AACB02000001-6-184074-182539 [265-276]	0	1329.74	High	2.77
[K].TLSGEAESTVVCSECTDKR.[L]	2xCarbamidomethyl [C12; C15]	1	1	1	AACB02000012-5-120445-113534	AACB02000012-5-120445-113534 [1994-2012]	1	2128.95	High	3.01
[K].TLSGEAESTVVCSECTDK.[WR]	2xCarbamidomethyl [C12; C15]	1	2	1	AACB02000012-5-120445-113534	AACB02000012-5-120445-113534 [1994-2011]	0	1972.85	High	3.34
[R].TLQDYSIQK.[D]		1	1	1	AACB02000020-4-106963-106715	AACB02000020-4-106963-106715 [61-69]	0	1095.57	High	1.94
[K].TLPGLTDVVVPK.[R]		1	1	1	AACB02000004-5-27980-27237	AACB02000004-5-27980-27237 [126-137]	0	1238.74	High	2.05
[R].TPLAPAAVK.[A]		1	1	1	AACB02000030-1-80941-82683	AACB02000030-1-80941-82683 [433-441]	0	867.53	High	2.62
[R].TLKPEMENPPDAGR.[G]	1xOxidation [M6]	1	2	1	AACB02000053-4-4214-2859	AACB02000053-4-4214-2859 [382-395]	0	1570.75	High	2.62
[K].TIGGGDDAFNTFFSETGAGK.[H]		1	2	1	AACB02000019-3-126927-128333	AACB02000019-3-126927-128333 [56-75]	0	1991.9	High	1.53
[K].TIEQALIEAYK.[G]		1	3	1	AACB02000007-3-38514-39440	AACB02000007-3-38514-39440 [214-224]	0	1278.69	High	2.37
[K].TLDEIEEVVVNEK.[V]		1	1	1	AACB02000001-6-184074-182539	AACB02000001-6-184074-182539 [488-500]	0	1516.77	High	2.87
[K].TIAEDYLGEK.[I]		1	1	1	AACB02000002-1-8302-10377	AACB02000002-1-8302-10377 [174-183]	0	1138.56	High	1.71
[K].TGGVIPCGWTPEK.[N]	1xCarbamidomethyl [C7]	1	2	1	AACB02000001-6-490635-489925	AACB02000001-6-490635-489925 [204-216]	0	1401.68	High	2.54
[K].TEVAECVSK.[F]	1xCarbamidomethyl [C6]	1	1	1	AACB02000004-6-275257-274676	AACB02000004-6-275257-274676 [30-38]	0	1022.48	High	1.93
[R].TDYNVPQDK.[E]		1	1	1	AACB02000017-1-26668-27900	AACB02000017-1-26668-27900 [24-32]	0	1079.5	High	1.91
[R].TDSTGSIQDDQASAPTGAGTPK.[M]		1	1	1	AACB02000008-1-41131-43800	AACB02000008-1-41131-43800 [637-658]	0	2104.96	High	1.76
[K].TDGDNTGGSVNK.[S]		1	2	1	AACB02000012-5-120445-113534	AACB02000012-5-120445-113534 [2257-2268]	0	1164.51	High	4.11
[R].TLKPEMENPPDAGR.[G]		1	2	2	AACB02000053-4-4214-2859	AACB02000053-4-4214-2859 [382-395]	0	1554.76	High	2.6
[R].TPLPLAPDEDLELK.[V]		1	1	1	AACB02000013-1-132316-133017	AACB02000013-1-132316-133017 [151-164]	0	1550.83	High	3.17
[K].TQVDIVLECTGR.[F]	1xCarbamidomethyl [C9]	1	1	1	AACB02000041-5-35394-34363	AACB02000041-5-35394-34363 [97-108]	0	1390.7	High	3.46
[K].TREEEVEVESEPEK.[K]		1	1	1	AACB02000010-5-29315-28164	AACB02000010-5-29315-28164 [221-234]	1	1689.78	High	3.88
[K].VGYSDLGGLGK.[E]		1	1	1	AACB02000049-4-35867-33099	AACB02000049-4-35867-33099 [269-279]	0	1065.56	High	2.34
[R].VGSAGDGTLGTK.[N]		1	1	1	AACB02000023-2-160976-162166	AACB02000023-2-160976-162166 [250-261]	0	1062.54	High	2.89
[K].VGPGINLK.[T]		1	1	1	AACB02000002-2-109538-115018	AACB02000002-2-109538-115018 [480-487]	0	797.488	High	1.81
[K].VGNTVVTNIK.[E]		1	1	1	AACB02000030-1-59590-61791	AACB02000030-1-59590-61791 [44-53]	0	1044.6	High	2.93
[K].VGINYQPPTVIPGGDLAK.[V]		1	2	1	AACB02000019-3-126927-128333	AACB02000019-3-126927-128333 [368-385]	0	1839	High	2.58
[R].VGFGDVQK.[T]		1	1	1	AACB02000015-6-209784-209020	AACB02000015-6-209784-209020 [49-56]	0	849.446	High	2.33
[R].VGDSQDNCAK.[A]	1xCarbamidomethyl [C8]	1	1	1	AACB02000013-3-101685-103268	AACB02000013-3-101685-103268 [368-377]	0	1093.46	High	2.01
[R].VFYDNIDVGDR.[A]		1	1	1	AACB02000022-6-152674-152276	AACB02000022-6-152674-152276 [104-114]	0	1312.62	High	2.28
[K].VEPVSEAAK.[K]		1	1	1	AACB02000053-3-30090-30806	AACB02000053-3-30090-30806 [225-233]	0	929.494	High	1.64
[K].VDIDEFIER.[L]		1	1	1	AACB02000013-5-247181-246126	AACB02000013-5-247181-246126 [51-59]	0	1135.56	High	2.46
[K].VCECEGGYGPVAGQNR.[C]	2xCarbamidomethyl [C2; C4]	1	1	1	AACB02000010-1-139867-140649	AACB02000010-1-139867-140649 [64-79]; [133-148]; [202-217]	0	1752.74	High	3.87
[K].VAVVVQSSEIEK.[L]		1	1	1	AACB02000023-2-160976-162166	AACB02000023-2-160976-162166 [203-214]	0	1287.72	High	2.88
[R].VAVVVPVSDVEK.[I]		1	1	1	AACB02000018-1-14734-15894	AACB02000018-1-14734-15894 [195-206]	0	1240.71	High	2.24
[K].VANVPSGVTFDDIK.[G]		1	1	1	AACB02000018-1-14734-15894	AACB02000018-1-14734-15894 [309-322]	0	1461.76	High	2.16
[R].TVAVGIIQEIDKEEFKPPK.[G]		1	2	1	AACB02000053-4-4214-2859	AACB02000053-4-4214-2859 [431-449]	1	2141.19	High	1.67
[R].TVAVGIIQEIDK.[E]		1	2	1	AACB02000053-4-4214-2859	AACB02000053-4-4214-2859 [431-442]	0	1285.74	High	2.25
[K].TTSEYLDASFK.[N]		1	1	1	AACB02000007-3-38514-39440	AACB02000007-3-38514-39440 [61-71]	0	1261.59	High	2.64
[K].TTNFEDNPR.[K]		1	1	1	AACB02000040-1-59881-61140	AACB02000040-1-59881-61140 [267-275]	0	1093.49	High	2.45
[K].TSSEAFVGGFAGSTDGLTVK.[R]		1	1	1	AACB02000002-2-109538-115018	AACB02000002-2-109538-115018 [1405-1424]	0	1930.94	High	2.17
[K].TSDNADLQR.[R]		1	1	1	AACB02000001-4-584450-578898	AACB02000001-4-584450-578898 [1169-1177]	0	1019.48	High	2.91
[K].TREEEVEVESEPEKK.[D]		1	1	1	AACB02000010-5-29315-28164	AACB02000010-5-29315-28164 [221-235]	2	1817.88	High	3.68
[K].LINDLTMPTGK.[F]		1	1	1	AACB02000043-2-61202-63436	AACB02000043-2-61202-63436 [490-500]	0	1202.64	High	2.41
[R].ILMVGLDAAGK.[T]		1	1	1	AACB02000042-4-16392-15787	AACB02000042-4-16392-15787 [31-41]	0	1087.62	High	2.51
[R].INPEALNK.[H]		1	1	1	AACB02000013-1-132316-133017	AACB02000013-1-132316-133017 [21-28]	0	898.499	High	1.75
[K].LIMEAAGETGSSNK.[E]		1	1	1	AACB02000001-4-584450-578898	AACB02000001-4-584450-578898 [1701-1714]	0	1407.68	High	3.22
[K].EFGESGAYNPDVEAEPEQNPSHDQPK.[A]		1	1	1	AACB02000047-5-28236-26620	AACB02000047-5-28236-26620 [477-502]	0	2871.23	High	2.57
[R].EFFDEEELR.[R]		1	1	1	AACB02000004-1-233638-234567	AACB02000004-1-233638-234567 [14-22]	0	1213.54	High	1.94
[R].EEEVEVESEPEK.[K]		1	1	1	AACB02000010-5-29315-28164	AACB02000010-5-29315-28164 [223-234]	0	1432.63	High	2.8
[K].EDNASLAK.[F]		1	1	1	AACB02000049-5-36859-35897	AACB02000049-5-36859-35897 [50-57]	0	847.416	High	1.81
[K].EDAANNYAR.[G]		1	2	1	AACB02000019-3-126927-128333	AACB02000019-3-126927-128333 [112-120]	0	1023.45	High	2.58
[K].EALDAFTEAK.[D]		1	1	1	AACB02000001-6-821073-818512	AACB02000001-6-821073-818512 [309-318]	0	1094.54	High	2.03
[K].EAELTLDGIR.[Q]		1	1	1	AACB02000004-1-132100-133290	AACB02000004-1-132100-133290 [230-239]	0	1116.59	High	2.35
[K].EAEEFAEEDK.[I]		1	1	1	AACB02000002-1-8302-10377	AACB02000002-1-8302-10377 [578-587]	0	1196.5	High	1.79
[R].DYFGEELQR.[G]		1	1	1	AACB02000010-5-29315-28164	AACB02000010-5-29315-28164 [172-180]	0	1156.53	High	2.21
[K].EFSEAVAQTGK.[F]		1	1	1	AACB02000001-6-821073-818512	AACB02000001-6-821073-818512 [526-536]	0	1166.57	High	1.9
[R].DVTLNDDITLK.[L]		1	1	1	AACB02000002-2-109538-115018	AACB02000002-2-109538-115018 [53-63]	0	1246.65	High	2.19
[R].DQFAIGQVK.[N]		1	1	1	AACB02000013-1-108679-109158	AACB02000013-1-108679-109158 [62-70]	0	1005.54	High	2.48
[K].DQAFTNPTKPVGR.[F]		1	1	1	AACB02000009-5-207539-206547	AACB02000009-5-207539-206547 [138-150]	0	1430.74	High	2.97
[R].DNTDASKEEIEEEK.[S]		1	1	1	AACB02000002-1-8302-10377	AACB02000002-1-8302-10377 [643-656]	1	1636.72	High	3.89
[K].DNNLLGTFDLGGIPPAPR.[G]		1	1	1	AACB02000011-6-260390-258372	AACB02000011-6-260390-258372 [469-486]	0	1866.97	High	1.71
[K].DLVGLSQEDLQR.[K]		1	1	1	AACB02000037-1-8677-9192	AACB02000037-1-8677-9192 [56-67]	0	1372.71	High	3.16
[R].DLSNDLLQELGSK.[T]		1	1	1	AACB02000040-5-48412-47429	AACB02000040-5-48412-47429 [153-165]	0	1431.73	High	2.64
[R].DLLVPAAGAQELR.[I]		1	2	1	AACB02000002-6-504592-501269	AACB02000002-6-504592-501269 [165-177]	0	1352.75	High	2.25
[K].DIICQVTAAELTK.[D]	1xCarbamidomethyl [C4]	1	1	1	AACB02000025-5-136919-136026	AACB02000025-5-136919-136026 [60-72]	0	1461.76	High	2.01
[K].DLGGTGNSK.[Q]		1	1	1	AACB02000011-6-260390-258372	AACB02000011-6-260390-258372 [509-517]	0	848.411	High	1.5
[K].DTIAQAQSGTGK.[T]		1	1	1	AACB02000004-1-132100-133290	AACB02000004-1-132100-133290 [65-76]	0	1176.59	High	2.71
[K].DIASDYLGNK.[V]		1	1	1	AACB02000011-6-260390-258372	AACB02000011-6-260390-258372 [139-148]	0	1095.53	High	1.67
[R].EGSPDEEAEK.[L]		1	1	1	AACB02000018-4-165266-164376	AACB02000018-4-165266-164376 [153-162]	0	1090.45	High	2.45
[R].EKVEADALK.[D]		1	1	1	AACB02000018-1-14734-15894	AACB02000018-1-14734-15894 [157-165]	1	1002.55	High	1.91
[R].FDSVEFAAPITK.[Y]		1	1	1	AACB02000003-3-378849-381119	AACB02000003-3-378849-381119 [80-91]	0	1324.68	High	2.39
[R].FDIPANDIEK.[W]		1	1	1	AACB02000031-1-25126-25578	AACB02000031-1-25126-25578 [100-109]	0	1161.58	High	1.94
[K].LIMEAAGETGSSNK.[E]	1xOxidation [M3]	1	1	1	AACB02000001-4-584450-578898	AACB02000001-4-584450-578898 [1701-1714]	0	1423.67	High	2.18
[R].FAVDCSAGK.[D]	1xCarbamidomethyl [C5]	1	1	1	AACB02000055-5-2069-1431	AACB02000055-5-2069-1431 [107-115]	0	954.435	High	2.28
[K].EVTFPVVMK.[I]		1	1	1	AACB02000030-1-59590-61791	AACB02000030-1-59590-61791 [541-549]	0	1049.57	High	1.69
[R].EVLMDQAMASLK.[Y]		1	1	1	AACB02000030-1-80941-82683	AACB02000030-1-80941-82683 [91-102]	0	1335.66	High	2.66
[R].ESIVAELAPLER.[R]		1	1	1	AACB02000001-4-584450-578898	AACB02000001-4-584450-578898 [1352-1363]	0	1326.73	High	2.85
[R].ESLMAGTAAQQAPEK.[Q]		1	1	1	AACB02000016-1-166819-169644	AACB02000016-1-166819-169644 [623-637]	0	1531.74	High	2.45
[K].EQLDHVQDIR.[T]		1	1	1	AACB02000027-1-45823-46563	AACB02000027-1-45823-46563 [232-241]	0	1252.63	High	1.82
[R].EKDNILVIR.[D]		1	1	1	AACB02000010-5-29315-28164	AACB02000010-5-29315-28164 [78-86]	1	1099.65	High	2.54
[K].ENLDKDEHADILK.[A]		1	1	2	AACB02000023-2-160976-162166	AACB02000023-2-160976-162166 [333-345]	1	1539.76	High	1.96
[K].EIWGLIDK.[G]		1	1	1	AACB02000062-5-31306-28157	AACB02000062-5-31306-28157 [490-497]	0	973.535	High	1.56
[R].ELVDVMQR.[A]		1	1	1	AACB02000043-2-61202-63436	AACB02000043-2-61202-63436 [717-724]	0	989.508	High	1.73
[K].EIVDLVLDR.[V]		1	2	1	AACB02000019-3-126927-128333	AACB02000019-3-126927-128333 [128-136]	0	1071.6	High	2.12
[K].ELSDICNDILK.[L]	1xCarbamidomethyl [C6]	1	1	1	AACB02000020-5-155820-155071	AACB02000020-5-155820-155071 [99-109]	0	1319.65	High	1.93
[R].ELISNASDALDK.[L]		1	1	1	AACB02000010-5-29315-28164	AACB02000010-5-29315-28164 [41-52]	0	1275.64	High	2.75
[K].ELGHEVTLK.[N]		1	1	1	AACB02000004-5-27980-27237	AACB02000004-5-27980-27237 [172-180]	0	1025.56	High	2.76
[K].ELFELEVK.[S]		1	1	1	AACB02000001-4-584450-578898	AACB02000001-4-584450-578898 [1715-1722]	0	1006.55	High	2.15
[R].EIDDFFQTADSGLK.[L]		1	1	1	AACB02000004-5-173915-172449	AACB02000004-5-173915-172449 [149-162]	0	1585.74	High	2.77
[K].ELCEEAINSIR.[E]	1xCarbamidomethyl [C3]	1	1	1	AACB02000017-1-135751-136794	AACB02000017-1-135751-136794 [64-74]	0	1333.64	High	2.76
[K].ENALAQLYPGLDK.[A]		1	1	1	AACB02000025-5-136919-136026	AACB02000025-5-136919-136026 [120-132]	0	1431.75	High	2.3
[K].DGYAPIDGICTTVAAAGR.[D]	1xCarbamidomethyl [C10]	1	1	1	AACB02000012-5-120445-113534	AACB02000012-5-120445-113534 [2109-2126]	0	1807.86	High	2.95
[K].DGIDLELTEDEKK.[E]		1	1	2	AACB02000034-4-49136-48054	AACB02000034-4-49136-48054 [183-195]	1	1504.74	High	3.25
[R].DGFIGYGAGVSK.[E]		1	1	1	AACB02000027-1-45823-46563	AACB02000027-1-45823-46563 [107-118]	0	1170.58	High	2.36
[R].APFDMWDAQK.[K]		1	1	1	AACB02000010-5-29315-28164	AACB02000010-5-29315-28164 [334-343]	0	1208.54	High	2.37
[R].AILVDLEPGTMDSVR.[A]		1	2	1	AACB02000014-3-50925-52334	AACB02000014-3-50925-52334 [86-100]	0	1615.84	High	2.92
[K].AILDGSSAGASK.[N]		1	1	1	AACB02000043-2-61202-63436	AACB02000043-2-61202-63436 [368-379]	0	1076.56	High	2.01
[R].AGIYETLHNELGK.[V]		1	1	1	AACB02000039-6-59306-58515	AACB02000039-6-59306-58515 [182-194]	0	1444.74	High	2.82
[K].AGIFDLSSTTPDTLK.[F]		1	1	1	AACB02000007-3-185394-191390	AACB02000007-3-185394-191390 [1280-1294]	0	1565.81	High	1.47
[K].AGFAGDDAPR.[A]		1	1	1	AACB02000050-1-42808-43950	AACB02000050-1-42808-43950 [25-34]	0	976.448	High	2.39
[R].AGAAGCEVIVAGK.[L]	1xCarbamidomethyl [C6]	1	1	1	AACB02000006-5-181935-181246	AACB02000006-5-181935-181246 [148-160]	0	1202.62	High	2.24
[K].AFGSAGHAGDYK.[V]		1	1	1	AACB02000001-2-385847-386824	AACB02000001-2-385847-386824 [303-314]	0	1180.54	High	2.5
[K].AFEISTSR.[T]		1	1	1	AACB02000040-5-48412-47429	AACB02000040-5-48412-47429 [225-232]	0	910.463	High	1.72
[K].AQGPLSEAEK.[L]		1	1	1	AACB02000043-2-61202-63436	AACB02000043-2-61202-63436 [634-643]	0	1029.52	High	1.87
[K].AFDAAITDLDK.[L]		1	1	1	AACB02000020-5-155820-155071	AACB02000020-5-155820-155071 [204-214]	0	1179.59	High	2.46
[K].ADSSASAGNAGK.[K]		1	1	1	AACB02000047-5-28236-26620	AACB02000047-5-28236-26620 [503-514]	0	1035.47	High	2.6
[K].ADANNIFK.[L]		1	1	1	AACB02000049-5-36859-35897	AACB02000049-5-36859-35897 [32-39]	0	892.452	High	1.73
[K].AAYEMAENQHER.[A]		1	1	1	AACB02000053-3-30090-30806	AACB02000053-3-30090-30806 [82-93]	0	1448.62	High	2.47
[R].AATMSDLFDLGR.[L]		1	1	1	AACB02000030-1-59590-61791	AACB02000030-1-59590-61791 [294-305]	0	1296.63	High	1.75
[K].AATCTACGDSK.[I]	2xCarbamidomethyl [C4; C7]	1	2	1	AACB02000002-1-103798-106449	AACB02000002-1-103798-106449 [325-335]	0	1141.46	High	1.78
[R].AAIEFTQATGK.[M]		1	1	1	AACB02000009-5-207539-206547	AACB02000009-5-207539-206547 [296-306]	0	1136.59	High	2.5
[R].AAIADGIFHDR.[G]		1	1	1	AACB02000007-3-91299-96296	AACB02000007-3-91299-96296 [487-497]	0	1185.6	High	1.92
[K].AAESLQTNR.[S]		1	1	1	AACB02000062-5-31306-28157	AACB02000062-5-31306-28157 [993-1001]	0	989.501	High	2.22
[K].AAEAVASEDEAR.[K]		1	1	1	AACB02000015-3-42321-43172	AACB02000015-3-42321-43172 [85-96]	0	1218.56	High	1.51
[K].AEEFDYIPTSGWTGDNIMEK.[S]		1	2	1	AACB02000053-4-4214-2859	AACB02000053-4-4214-2859 [196-215]	0	2303.02	High	1.95
[K].AQNQNASSLK.[I]		1	1	1	AACB02000001-4-584450-578898	AACB02000001-4-584450-578898 [65-74]	0	1060.54	High	2.66
[K].ASATPLDATAGSATEPEQR.[S]		1	1	1	AACB02000055-6-49066-47762	AACB02000055-6-49066-47762 [92-110]	0	1872.89	High	2.92
[K].ASAVNKPAQEK.[R]		1	1	1	AACB02000012-2-180098-181474	AACB02000012-2-180098-181474 [446-456]	0	1142.62	High	2.16
[K].DGEITSEQDSK.[V]		1	1	1	AACB02000046-5-60178-57452	AACB02000046-5-60178-57452 [666-676]	0	1208.53	High	2.4
[K].DGDLGEIEER.[I]		1	1	1	AACB02000002-2-403289-403933	AACB02000002-2-403289-403933 [136-145]	0	1132.51	High	2.37
[R].DDTLGSVMAGK.[K]		1	1	1	AACB02000034-4-49136-48054	AACB02000034-4-49136-48054 [258-268]	0	1093.52	High	2.39
[K].DDTDSASFK.[D]		1	1	1	AACB02000001-6-184074-182539	AACB02000001-6-184074-182539 [277-285]	0	985.411	High	1.99
[R].DDAAPSR.[E]		1	1	1	AACB02000030-1-80941-82683	AACB02000030-1-80941-82683 [491-497]	0	731.332	High	2.16
[K].DATYDEICAEIK.[R]	1xCarbamidomethyl [C8]	1	1	1	AACB02000041-5-35394-34363	AACB02000041-5-35394-34363 [260-271]	0	1427.64	High	2.24
[K].DASGSSVQGR.[C]		1	1	1	AACB02000023-2-160976-162166	AACB02000023-2-160976-162166 [174-183]	0	963.449	High	2.72
[K].CTMCAANNQAPVQEK.[C]	2xCarbamidomethyl [C1; C4]; 1xOxidation [M3]	1	1	1	AACB02000012-5-120445-113534	AACB02000012-5-120445-113534 [2172-2186]	0	1737.74	High	2.26
[K].CTMCAANNQAPVQEK.[C]	2xCarbamidomethyl [C1; C4]	1	1	1	AACB02000012-5-120445-113534	AACB02000012-5-120445-113534 [2172-2186]	0	1721.74	High	2.75
[K].CPECSEGCAK.[C]	3xCarbamidomethyl [C1; C4; C8]	1	7	1	AACB02000012-5-120445-113534	AACB02000012-5-120445-113534 [2187-2196]	0	1197.43	High	2.94
[K].CNDSNACTECLPGYYK.[GN]	3xCarbamidomethyl [C1; C7; C10]	1	4	1	AACB02000012-5-120445-113534	AACB02000012-5-120445-113534 [2197-2212]	0	1951.76	High	2.32
[K].CNAPCTACAGTADK.[C]	3xCarbamidomethyl [C1; C5; C8]	1	1	1	AACB02000012-5-120445-113534	AACB02000012-5-120445-113534 [168-181]; [233-246]; [298-311]; [363-376]; [428-441]; [493-506]; [558-571]; [623-636]; [688-701]; [753-766]; [818-831]; [883-896]; [948-961]; [1013-1026]; [1078-1091]; [1143-1156]; [1208-1221]; [1273-1286]; [1338-1351]; [1403-1416]; [1468-1481]; [1533-1546]; [1598-1611]; [1663-1676]; [1728-1741]; [1793-1806]	0	1496.59	High	2.98
[K].CDLFADTNHK.[M]	1xCarbamidomethyl [C1]	1	3	2	AACB02000001-6-490635-489925	AACB02000001-6-490635-489925 [137-146]	0	1220.54	High	2.63
[K].CDANGAAPYLK.[K]	1xCarbamidomethyl [C1]	1	1	1	AACB02000012-5-120445-113534	AACB02000012-5-120445-113534 [185-195]; [250-260]; [315-325]; [380-390]; [445-455]; [510-520]; [575-585]; [640-650]; [705-715]; [770-780]; [835-845]; [900-910]; [965-975]; [1030-1040]; [1095-1105]; [1160-1170]; [1225-1235]; [1290-1300]; [1355-1365]; [1420-1430]; [1485-1495]; [1550-1560]; [1615-1625]; [1680-1690]; [1745-1755]; [1810-1820]	0	1179.55	High	2.45
[K].AYAAEQPHPK.[F]		1	1	1	AACB02000001-6-821073-818512	AACB02000001-6-821073-818512 [667-676]	0	1111.55	High	1.89
[K].ATEAGAITIIGGGDSATAAK.[K]		1	1	1	AACB02000017-1-26668-27900	AACB02000017-1-26668-27900 [355-374]	0	1774.92	High	3.73
[R].ATAVNTGIFDK.[N]		1	1	1	AACB02000007-3-91299-96296	AACB02000007-3-91299-96296 [562-572]	0	1136.59	High	2.13
[K].ATAGPVPER.[I]		1	1	1	AACB02000037-1-8677-9192	AACB02000037-1-8677-9192 [84-92]	0	897.479	High	2.32
[K].ATAGDTHLGGEDFDSR.[V]		1	1	2	AACB02000011-6-260390-258372	AACB02000011-6-260390-258372 [234-249]	0	1648.72	High	3.45
[K].ASTQSPDATSTELHAASVEVK.[T]		1	1	1	AACB02000001-6-184074-182539	AACB02000001-6-184074-182539 [244-264]	0	2129.04	High	1.76
[K].ASDPLSAAISNAIVR.[M]		1	1	1	AACB02000047-5-28236-26620	AACB02000047-5-28236-26620 [158-172]	0	1484.81	High	1.73
[K].FEDFFTPMK.[G]		1	1	1	AACB02000012-2-180098-181474	AACB02000012-2-180098-181474 [168-176]	0	1161.53	High	1.71
[K].FEQILGYK.[M]		1	1	1	AACB02000001-6-821073-818512	AACB02000001-6-821073-818512 [619-626]	0	997.535	High	2.05
[R].YYQNSTGR.[D]		1	1	1	AACB02000040-5-48412-47429	AACB02000040-5-48412-47429 [145-152]	0	988.448	High	1.76
[K].KTNPSDPTGTCVSAVDCQGSAGYYTDDSVSDAK.[E]	2xCarbamidomethyl [C11; C17]	1	2	1	AACB02000012-5-120445-113534	AACB02000012-5-120445-113534 [131-163]; [196-228]; [261-293]; [326-358]; [391-423]; [456-488]; [521-553]; [586-618]; [651-683]; [716-748]; [781-813]; [846-878]; [911-943]; [976-1008]; [1041-1073]; [1106-1138]; [1171-1203]; [1236-1268]; [1301-1333]; [1366-1398]; [1431-1463]; [1496-1528]; [1561-1593]; [1626-1658]; [1691-1723]; [1756-1788]; [1821-1853]	1	3453.47	High	3.79
[K].LAEYLDELIATEK.[K]		1	1	1	AACB02000001-6-821073-818512	AACB02000001-6-821073-818512 [428-440]	0	1507.79	High	2.86
[R].LAEEDGDALVESAPK.[V]		1	1	1	AACB02000010-1-18001-21360	AACB02000010-1-18001-21360 [218-232]	0	1543.75	High	2.56
[R].IADVPSIPLVVDTDNVTK.[T]		1	1	1	AACB02000005-2-35429-36379	AACB02000005-2-35429-36379 [135-152]	0	1896.03	High	2.07
[K].LGIHEDSENR.[G]		1	1	2	AACB02000034-4-49136-48054	AACB02000034-4-49136-48054 [83-92]	0	1169.55	High	2.15
[K].IGNTELGSAFR.[A]		1	1	1	AACB02000001-6-821073-818512	AACB02000001-6-821073-818512 [400-410]	0	1164.6	High	3.08
[K].FFSAGGLSPATGGFIDR.[C]		1	1	1	AACB02000001-6-821073-818512	AACB02000001-6-821073-818512 [63-79]	0	1699.84	High	2.92
[K].KPLVEDFMK.[D]		2	2	1	AACB02000060-3-33981-34982; AACB02000018-4-165266-164376	AACB02000060-3-33981-34982 [159-167]; AACB02000018-4-165266-164376 [121-129]	0	1106.59	High	3.17
[K].KIETAVNECATWLENNK.[V]	1xCarbamidomethyl [C9]	1	1	1	AACB02000011-6-260390-258372	AACB02000011-6-260390-258372 [585-601]	1	2019.98	High	2.94
[R].KENLESYLEK.[A]		1	1	1	AACB02000041-2-77801-79168	AACB02000041-2-77801-79168 [57-66]	1	1252.64	High	2.53
[K].KEELEQR.[R]		1	1	1	AACB02000017-2-101276-101899	AACB02000017-2-101276-101899 [168-174]	1	931.484	High	1.94
[K].KCNAPCTACAGTADK.[C]	3xCarbamidomethyl [C2; C6; C9]	1	1	2	AACB02000012-5-120445-113534	AACB02000012-5-120445-113534 [167-181]; [232-246]; [297-311]; [362-376]; [427-441]; [492-506]; [557-571]; [622-636]; [687-701]; [752-766]; [817-831]; [882-896]; [947-961]; [1012-1026]; [1077-1091]; [1142-1156]; [1207-1221]; [1272-1286]; [1337-1351]; [1402-1416]; [1467-1481]; [1532-1546]; [1597-1611]; [1662-1676]; [1727-1741]; [1792-1806]	1	1624.69	High	4.42
[R].KAFDAAITDLDK.[L]		1	1	1	AACB02000020-5-155820-155071	AACB02000020-5-155820-155071 [203-214]	1	1307.68	High	3.66
[K].KAEEFDYIPTSGWTGDNIMEK.[S]		1	2	1	AACB02000053-4-4214-2859	AACB02000053-4-4214-2859 [195-215]	1	2431.11	High	2.67
[R].HVTINDLPVGR.[S]		1	2	1	AACB02000001-6-490635-489925	AACB02000001-6-490635-489925 [176-186]	0	1220.67	High	2.36
[R].IGTIQAIDK.[H]		1	1	1	AACB02000015-3-36453-37262	AACB02000015-3-36453-37262 [194-202]	0	958.557	High	2.22
[R].LAFAQTGIFTEK.[T]		1	1	1	AACB02000017-2-101276-101899	AACB02000017-2-101276-101899 [194-205]	0	1325.71	High	1.85
[R].LANSNSSNVTGAR.[D]		1	1	1	AACB02000003-6-232783-231449	AACB02000003-6-232783-231449 [141-153]	0	1290.64	High	4.19
[K].LAQATQGGENER.[A]		1	1	1	AACB02000030-1-80941-82683	AACB02000030-1-80941-82683 [12-23]	0	1273.61	High	3.6
[K].LATNEAEAATFAK.[E]		1	1	1	AACB02000030-1-59590-61791	AACB02000030-1-59590-61791 [528-540]	0	1336.67	High	1.83
[R].IEIVLPDAAAR.[AK]		2	3	1	AACB02000047-5-28236-26620; AACB02000041-2-77801-79168	AACB02000047-5-28236-26620 [342-352]; AACB02000041-2-77801-79168 [319-329]	0	1167.67	High	2.39
[R].LFGLPTTK.[V]		1	1	1	AACB02000004-5-27980-27237	AACB02000004-5-27980-27237 [150-157]	0	876.519	High	2.36
[K].IEELESENER.[L]		1	1	1	AACB02000037-4-16368-15559	AACB02000037-4-16368-15559 [207-216]	0	1247.58	High	1.78
[R].IEDSTPIPTDR.[T]		1	1	1	AACB02000026-3-149010-149444	AACB02000026-3-149010-149444 [123-133]	0	1243.62	High	3.07
[K].LECCDCVTGER.[F]	3xCarbamidomethyl [C3; C4; C6]	1	1	1	AACB02000003-3-378849-381119	AACB02000003-3-378849-381119 [69-79]	0	1398.54	High	2.91
[R].LDTIIDFDR.[I]		1	1	1	AACB02000025-6-95431-90608	AACB02000025-6-95431-90608 [1536-1544]	0	1107.57	High	2.9
[R].LDSAGDGSAASDKK.[K]		1	1	1	AACB02000018-1-14734-15894	AACB02000018-1-14734-15894 [242-255]	1	1321.62	High	2.72
[K].LGVDLIPR.[L]		1	1	1	AACB02000043-2-61202-63436	AACB02000043-2-61202-63436 [644-651]	0	882.541	High	2.49
[R].LDSAGDGSAASDK.[K]		1	1	1	AACB02000018-1-14734-15894	AACB02000018-1-14734-15894 [242-254]	0	1193.53	High	2.77
[R].LDQAFDQK.[N]		1	1	1	AACB02000060-3-33981-34982	AACB02000060-3-33981-34982 [201-208]	0	964.473	High	2.2
[R].IDNESSQASK.[E]		1	1	1	AACB02000004-3-308052-308669	AACB02000004-3-308052-308669 [154-163]	0	1078.5	High	2.94
[K].IGAISNNNLAK.[N]		1	1	1	AACB02000008-1-72244-73101	AACB02000008-1-72244-73101 [156-166]	0	1114.62	High	2.53
[R].LCNELVNTCIK.[L]	2xCarbamidomethyl [C2; C9]	1	1	1	AACB02000043-2-61202-63436	AACB02000043-2-61202-63436 [479-489]	0	1363.67	High	2.36
[K].LGDPHTVSSK.[L]		1	1	1	AACB02000027-1-45823-46563	AACB02000027-1-45823-46563 [147-156]	0	1040.54	High	2.64
[K].IAVVASTVTNDER.[L]		1	1	1	AACB02000002-1-368731-369285	AACB02000002-1-368731-369285 [84-96]	0	1374.72	High	3.58
[K].LAVNLIPFPR.[L]		1	2	1	AACB02000014-3-50925-52334	AACB02000014-3-50925-52334 [276-285]	0	1139.69	High	2.29
[R].LDQIHDAQAK.[G]		1	1	1	AACB02000047-5-28236-26620	AACB02000047-5-28236-26620 [121-130]	0	1138.59	High	2.54
[K].HECASCGYPSAK.[M]	2xCarbamidomethyl [C3; C6]	1	1	2	AACB02000025-3-45411-45719	AACB02000025-3-45411-45719 [46-57]	0	1366.55	High	3.73
[K].HIAEIIER.[A]		1	1	1	AACB02000013-1-132316-133017	AACB02000013-1-132316-133017 [29-36]	0	980.552	High	2.07
[R].GVVISEEPR.[E]		1	1	1	AACB02000046-5-60178-57452	AACB02000046-5-60178-57452 [819-827]	0	985.531	High	1.69
[R].GGFAPEDILNK.[L]		1	1	1	AACB02000026-3-65943-67724	AACB02000026-3-65943-67724 [115-125]	0	1160.59	High	1.66
[R].GELQYDGNNAHR.[I]		1	1	1	AACB02000026-4-5978-5337	AACB02000026-4-5978-5337 [192-203]	0	1373.62	High	2.81
[R].GEEQTASVIDGPK.[S]		1	1	1	AACB02000001-2-256016-257011	AACB02000001-2-256016-257011 [292-304]	0	1330.65	High	2.87
[R].GDSELQIER.[I]		1	2	1	AACB02000014-3-50925-52334	AACB02000014-3-50925-52334 [61-69]	0	1046.51	High	2.66
[R].GDIVEIFTGGHK.[G]		1	1	1	AACB02000015-6-207438-206980	AACB02000015-6-207438-206980 [70-81]	0	1272.66	High	2.24
[R].GDFGIDVGR.[N]		1	1	1	AACB02000026-2-64973-65431	AACB02000026-2-64973-65431 [107-115]	0	935.458	High	2
[K].LIELNEGAK.[H]		1	1	1	AACB02000032-5-57275-56820	AACB02000032-5-57275-56820 [27-35]	0	986.552	High	2.21
[K].FTTSETKPWADLVTEK.[V]		1	2	1	AACB02000002-1-361180-362133	AACB02000002-1-361180-362133 [143-158]	0	1852.93	High	2.08
[K].GYVVGDVTNDPPVGCK.[S]	1xCarbamidomethyl [C15]	1	2	1	AACB02000053-4-4214-2859	AACB02000053-4-4214-2859 [322-337]	0	1676.79	High	2.4
[R].FSLLDADK.[S]		1	1	1	AACB02000050-5-31623-31030	AACB02000050-5-31623-31030 [42-49]	0	908.472	High	1.78
[R].IIETQGTTAQGGGR.[V]		1	1	1	AACB02000056-1-8251-8889	AACB02000056-1-8251-8889 [177-190]	0	1388.71	High	2.46
[R].LLGTTVPSEWK.[Q]		1	3	1	AACB02000007-3-38514-39440	AACB02000007-3-38514-39440 [191-201]	0	1230.67	High	2.37
[R].FNDPEVQADLK.[H]		1	1	1	AACB02000011-6-260390-258372	AACB02000011-6-260390-258372 [87-97]	0	1275.62	High	2.57
[R].FLLFQNELTSER.[V]		1	1	1	AACB02000049-5-36859-35897	AACB02000049-5-36859-35897 [169-180]	0	1496.77	High	2.57
[R].FGNTNEADTTK.[A]		1	1	1	AACB02000002-2-109538-115018	AACB02000002-2-109538-115018 [649-659]	0	1197.54	High	2.63
[K].FGHGIFETVEER.[R]		1	1	1	AACB02000038-3-71493-72749	AACB02000038-3-71493-72749 [402-413]	0	1420.69	High	3.43
[R].LLLVNDPVVDR.[Q]		1	1	1	AACB02000013-5-194753-193950	AACB02000013-5-194753-193950 [149-159]	0	1252.73	High	2.83
[K].FFSAIQEK.[H]		1	1	1	AACB02000018-1-14734-15894	AACB02000018-1-14734-15894 [57-64]	0	969.504	High	1.76
[K].FSFDVPDADTIDR.[L]		1	1	1	AACB02000001-2-785540-788449	AACB02000001-2-785540-788449 [518-530]	0	1497.69	High	2.27
[R].GGGEESDASR.[Q]		2	2	1	AACB02000047-5-28236-26620; AACB02000041-2-77801-79168	AACB02000047-5-28236-26620 [289-298]; AACB02000041-2-77801-79168 [266-275]	0	964.397	High	2.68
[R].LLELAPGSHPGR.[L]		1	1	2	AACB02000005-2-35429-36379	AACB02000005-2-35429-36379 [225-236]	0	1246.69	High	3.41
[R].GLLEGPSNK.[W]		1	3	1	AACB02000001-4-327326-326508	AACB02000001-4-327326-326508 [234-242]	0	914.494	High	1.66
[K].GVVDCDDLPLNISR.[E]	1xCarbamidomethyl [C5]	1	1	1	AACB02000034-4-49136-48054	AACB02000034-4-49136-48054 [23-36]	0	1572.77	High	3.19
[K].GVEIPCGYGK.[L]	1xCarbamidomethyl [C6]	1	1	1	AACB02000023-2-160976-162166	AACB02000023-2-160976-162166 [55-64]	0	1079.52	High	1.98
[R].GSSNVQAIIDSVTEIER.[L]		1	1	2	AACB02000001-6-821073-818512	AACB02000001-6-821073-818512 [43-59]	0	1817.92	High	2.36
[K].IKDEFTAEK.[F]		1	1	1	AACB02000001-6-821073-818512	AACB02000001-6-821073-818512 [603-611]	1	1080.56	High	1.9
[K].GQPLLHTGTVK.[F]		1	1	1	AACB02000006-5-15051-14473	AACB02000006-5-15051-14473 [106-116]	0	1150.66	High	1.93
[K].GHETAPQEVK.[D]		1	1	1	AACB02000017-1-135751-136794	AACB02000017-1-135751-136794 [77-86]	0	1095.54	High	2.6
[R].GPGGPPGAPGGPGGPMNR.[G]		1	1	1	AACB02000043-2-61202-63436	AACB02000043-2-61202-63436 [588-605]	0	1529.73	High	4.36
[K].IIAAVGGTTDADLAK.[T]		1	1	1	AACB02000011-5-242886-242503	AACB02000011-5-242886-242503 [32-46]	0	1415.77	High	2.96
[K].LLAPEEFDIK.[N]		1	1	1	AACB02000001-4-584450-578898	AACB02000001-4-584450-578898 [1104-1113]	0	1174.64	High	2.15
[R].GISIEDVSHTAAR.[I]		1	1	1	AACB02000029-1-42709-43302	AACB02000029-1-42709-43302 [157-169]	0	1355.69	High	2.77
[R].GISAPALDLER.[R]		1	1	1	AACB02000067-5-28100-26097	AACB02000067-5-28100-26097 [125-135]	0	1141.62	High	1.64
[K].GNATSGLQQEK.[N]		1	1	1	AACB02000006-1-42913-43893	AACB02000006-1-42913-43893 [261-271]	0	1132.56	High	2.11
[K].IESLYDIFK.[Y]		1	1	1	AACB02000027-1-45823-46563	AACB02000027-1-45823-46563 [47-55]	0	1127.6	High	1.49
[K].NVIITVTSAPGEFMDPEK.[V]	1xOxidation [M14]	1	1	1	AACB02000023-2-160976-162166	AACB02000023-2-160976-162166 [114-131]	0	1963.97	High	1.87
[K].ADDNEIYEK.[R]		1	1	1	AACB02000004-6-278740-277991	AACB02000004-6-278740-277991 [21-29]	0	1096.48	High	1.66
[R].VYEVNLGDLNPGAEDLNGNTK.[F]		1	1	1	AACB02000039-6-59306-58515	AACB02000039-6-59306-58515 [79-99]	0	2232.08	High	1.53
[R].YDEMVETMR.[K]		1	1	1	AACB02000020-5-155820-155071	AACB02000020-5-155820-155071 [25-33]	0	1173.49	High	2.09
[R].LIELGDR.[N]		1	2	1	AACB02000002-6-504592-501269	AACB02000002-6-504592-501269 [205-211]	0	815.462	High	2.13
[R].YFDLGNR.[R]		1	1	1	AACB02000026-4-5978-5337	AACB02000026-4-5978-5337 [37-43]	0	884.426	High	2.09
[K].AFDILDIEGEQEEGSK.[L]		1	1	1	AACB02000007-3-199779-201239	AACB02000007-3-199779-201239 [308-323]	0	1779.83	High	1.68
[K].LGLQELK.[K]		1	1	1	AACB02000042-4-16392-15787	AACB02000042-4-16392-15787 [156-162]	0	800.488	High	1.93
[R].IFEGERPLTK.[D]		1	1	1	AACB02000011-6-260390-258372	AACB02000011-6-260390-258372 [459-468]	0	1189.66	High	1.95
[R].FEGAALLR.[R]		1	1	1	AACB02000023-3-5439-6044	AACB02000023-3-5439-6044 [86-93]	0	876.494	High	1.92
[R].LEHVHPSDCR.[K]	1xCarbamidomethyl [C9]	1	1	1	AACB02000001-3-334302-334817	AACB02000001-3-334302-334817 [106-115]	0	1249.57	High	1.84
[K].STMGPSHR.[I]		1	1	1	AACB02000013-1-132316-133017	AACB02000013-1-132316-133017 [225-232]	0	872.404	High	1.79
[R].FPHPDIK.[T]		1	1	1	AACB02000015-3-36453-37262	AACB02000015-3-36453-37262 [151-157]	0	853.457	High	2.13
[R].FSDTSISGR.[H]		1	1	1	AACB02000049-4-35867-33099	AACB02000049-4-35867-33099 [830-838]	0	969.464	High	1.81
[K].GADGAVACK.[T]	1xCarbamidomethyl [C8]	1	3	1	AACB02000002-1-103798-106449	AACB02000002-1-103798-106449 [446-454]	0	848.393	High	1.96
[K].EIVAETDR.[V]		1	1	1	AACB02000043-2-61202-63436	AACB02000043-2-61202-63436 [125-132]	0	932.468	High	1.84
[R].ELGIAVGR.[Q]		1	1	1	AACB02000003-5-105887-105516	AACB02000003-5-105887-105516 [95-102]	0	814.478	High	2
[R].GLVGEIISR.[F]		1	1	1	AACB02000026-2-64973-65431	AACB02000026-2-64973-65431 [20-28]	0	943.557	High	1.77
[R].GMFIVSDK.[G]		1	2	1	AACB02000001-6-490635-489925	AACB02000001-6-490635-489925 [164-171]	0	896.455	High	1.58
[R].GNLKPGQK.[L]		1	1	1	AACB02000017-1-135751-136794	AACB02000017-1-135751-136794 [314-321]	0	841.489	High	1.96
[R].EDLAALEK.[D]		1	2	1	AACB02000019-3-126927-128333	AACB02000019-3-126927-128333 [438-445]	0	888.467	High	1.77
[R].NNDFESGK.[D]		1	1	1	AACB02000069-2-28253-28777	AACB02000069-2-28253-28777 [109-116]	0	910.39	High	2.06
[K].NLPEELEK.[A]		1	1	1	AACB02000005-3-66912-67805	AACB02000005-3-66912-67805 [124-131]	0	971.504	High	1.3
[K].HNDDSCFK.[W]	1xCarbamidomethyl [C6]	1	1	1	AACB02000010-5-29315-28164	AACB02000010-5-29315-28164 [148-155]	0	1022.4	High	2.05
[R].NLLSVAYK.[N]		1	1	1	AACB02000020-5-155820-155071	AACB02000020-5-155820-155071 [48-55]	0	907.525	High	1.97
[K].NLDLSIPK.[G]		1	2	1	AACB02000025-6-95431-90608	AACB02000025-6-95431-90608 [664-671]	0	899.52	High	1.89
[K].VHLQLDK.[Y]		1	1	1	AACB02000043-2-61202-63436	AACB02000043-2-61202-63436 [327-333]	0	852.494	High	2.07
[R].KYSSLQK.[G]		1	1	1	AACB02000034-6-65022-64549	AACB02000034-6-65022-64549 [97-103]	1	853.478	High	2.12
[K].LAAEGFLK.[A]		1	1	1	AACB02000047-5-28236-26620	AACB02000047-5-28236-26620 [89-96]	0	848.488	High	2.33
[R].CDQNDVCAR.[C]	2xCarbamidomethyl [C1; C7]	1	2	1	AACB02000012-5-120445-113534	AACB02000012-5-120445-113534 [1882-1890]	0	1137.44	High	2.56
[K].ITDILPK.[L]		1	1	1	AACB02000010-1-74770-75264	AACB02000010-1-74770-75264 [50-56]	0	799.492	High	2.3
[R].LSVDYGR.[K]		1	2	1	AACB02000019-3-126927-128333	AACB02000019-3-126927-128333 [172-178]	0	809.415	High	2.05
[K].ANIDVHK.[R]		1	1	1	AACB02000069-2-28253-28777	AACB02000069-2-28253-28777 [70-76]	0	796.431	High	2.02
[K].SYAISQR.[N]		1	1	1	AACB02000071-1-6043-6678	AACB02000071-1-6043-6678 [195-201]	0	824.426	High	2.09
