# Supplementary material for: Extracellular vesicles secreted by Giardia duodenalis regulate host cell innate immunity via TLR2 and NLRP3 inflammasome signaling pathways
Source: PLoS Negl Trop Dis. 2021 Apr 2;15(4):e0009304. doi: 10.1371/journal.pntd.0009304 (PMC8046354; doi:10.1371/journal.pntd.0009304)
Supplement: S2 Table — (XLS) [file pntd.0009304.s003.xls]

GO ID (level1)	GO Term (level1)	GO ID (level2)	GO Term (level2)	number_of_out (All)	Genes_of_out
GO:0008150	Biological Process	GO:0002376	immune system process	95	AACB02000001-2-256016-257011,AACB02000001-2-385847-386824,AACB02000001-2-697013-699682,AACB02000001-3-334302-334817,AACB02000001-6-184074-182539,AACB02000001-6-490635-489925,AACB02000001-6-667500-666400,AACB02000002-1-368731-369285,AACB02000002-1-8302-10377,AACB02000002-6-504592-501269,AACB02000003-5-105887-105516,AACB02000003-6-232783-231449,AACB02000004-1-132100-133290,AACB02000004-1-233638-234…
GO:0008150	Biological Process	GO:0051179	localization	112	AACB02000001-2-256016-257011,AACB02000001-2-385847-386824,AACB02000001-2-697013-699682,AACB02000001-3-334302-334817,AACB02000001-6-184074-182539,AACB02000001-6-490635-489925,AACB02000001-6-667500-666400,AACB02000002-1-103798-106449,AACB02000002-1-368731-369285,AACB02000002-1-8302-10377,AACB02000002-6-504592-501269,AACB02000003-5-105887-105516,AACB02000003-6-232783-231449,AACB02000004-1-132100-133…
GO:0008150	Biological Process	GO:0071840	cellular component organization or biogenesis	115	AACB02000001-2-256016-257011,AACB02000001-2-385847-386824,AACB02000001-2-697013-699682,AACB02000001-3-334302-334817,AACB02000001-6-184074-182539,AACB02000001-6-490635-489925,AACB02000001-6-667500-666400,AACB02000002-1-103798-106449,AACB02000002-1-368731-369285,AACB02000002-1-8302-10377,AACB02000002-6-504592-501269,AACB02000003-5-105887-105516,AACB02000003-6-232783-231449,AACB02000004-1-132100-133…
GO:0008150	Biological Process	GO:0048519	negative regulation of biological process	103	AACB02000001-2-256016-257011,AACB02000001-2-385847-386824,AACB02000001-2-697013-699682,AACB02000001-2-785540-788449,AACB02000001-6-184074-182539,AACB02000001-6-490635-489925,AACB02000001-6-667500-666400,AACB02000002-1-103798-106449,AACB02000002-1-368731-369285,AACB02000002-1-8302-10377,AACB02000002-6-504592-501269,AACB02000003-5-105887-105516,AACB02000003-6-232783-231449,AACB02000004-1-132100-133…
GO:0008150	Biological Process	GO:0051704	multi-organism process	105	AACB02000001-2-256016-257011,AACB02000001-2-385847-386824,AACB02000001-2-697013-699682,AACB02000001-3-334302-334817,AACB02000001-6-184074-182539,AACB02000001-6-490635-489925,AACB02000001-6-667500-666400,AACB02000002-1-103798-106449,AACB02000002-1-368731-369285,AACB02000002-1-8302-10377,AACB02000002-6-504592-501269,AACB02000003-5-105887-105516,AACB02000003-6-232783-231449,AACB02000004-1-132100-133…
GO:0008150	Biological Process	GO:0044848	biological phase	4	AACB02000004-5-225821-225123,AACB02000015-3-125667-126311,AACB02000039-2-47027-47731,AACB02000056-1-8251-8889
GO:0008150	Biological Process	GO:0023052	signaling	101	AACB02000001-2-256016-257011,AACB02000001-2-385847-386824,AACB02000001-2-697013-699682,AACB02000001-6-184074-182539,AACB02000001-6-490635-489925,AACB02000001-6-667500-666400,AACB02000002-1-103798-106449,AACB02000002-1-368731-369285,AACB02000002-1-8302-10377,AACB02000002-6-504592-501269,AACB02000003-5-105887-105516,AACB02000003-6-232783-231449,AACB02000004-1-132100-133290,AACB02000004-1-233638-234…
GO:0008150	Biological Process	GO:0040007	growth	67	AACB02000001-2-256016-257011,AACB02000001-6-184074-182539,AACB02000001-6-490635-489925,AACB02000001-6-667500-666400,AACB02000002-1-8302-10377,AACB02000002-6-504592-501269,AACB02000003-6-232783-231449,AACB02000004-1-132100-133290,AACB02000004-1-233638-234567,AACB02000004-5-225821-225123,AACB02000004-5-27980-27237,AACB02000005-2-35429-36379,AACB02000006-3-161421-162518,AACB02000006-5-181935-181246,…
GO:0008150	Biological Process	GO:0001906	cell killing	30	AACB02000001-2-385847-386824,AACB02000001-6-184074-182539,AACB02000001-6-490635-489925,AACB02000002-1-8302-10377,AACB02000002-6-504592-501269,AACB02000003-5-105887-105516,AACB02000003-6-232783-231449,AACB02000004-1-132100-133290,AACB02000004-1-233638-234567,AACB02000004-5-225821-225123,AACB02000006-3-161421-162518,AACB02000007-3-199779-201239,AACB02000010-1-18001-21360,AACB02000011-6-260390-25837…
GO:0008150	Biological Process	GO:0050896	response to stimulus	111	AACB02000001-2-256016-257011,AACB02000001-2-385847-386824,AACB02000001-2-697013-699682,AACB02000001-3-334302-334817,AACB02000001-6-184074-182539,AACB02000001-6-490635-489925,AACB02000001-6-667500-666400,AACB02000002-1-103798-106449,AACB02000002-1-368731-369285,AACB02000002-1-8302-10377,AACB02000002-6-504592-501269,AACB02000003-5-105887-105516,AACB02000003-6-232783-231449,AACB02000004-1-132100-133…
GO:0008150	Biological Process	GO:0032502	developmental process	108	AACB02000001-2-256016-257011,AACB02000001-2-385847-386824,AACB02000001-2-697013-699682,AACB02000001-2-785540-788449,AACB02000001-3-334302-334817,AACB02000001-6-184074-182539,AACB02000001-6-490635-489925,AACB02000001-6-667500-666400,AACB02000002-1-103798-106449,AACB02000002-1-368731-369285,AACB02000002-1-8302-10377,AACB02000002-5-390524-388587,AACB02000002-6-504592-501269,AACB02000003-5-105887-105…
GO:0008150	Biological Process	GO:0032501	multicellular organismal process	108	AACB02000001-2-256016-257011,AACB02000001-2-385847-386824,AACB02000001-2-697013-699682,AACB02000001-2-785540-788449,AACB02000001-3-334302-334817,AACB02000001-6-184074-182539,AACB02000001-6-490635-489925,AACB02000001-6-667500-666400,AACB02000002-1-103798-106449,AACB02000002-1-368731-369285,AACB02000002-1-8302-10377,AACB02000002-6-504592-501269,AACB02000003-5-105887-105516,AACB02000003-6-232783-231…
GO:0008150	Biological Process	GO:0022610	biological adhesion	80	AACB02000001-2-256016-257011,AACB02000001-2-385847-386824,AACB02000001-2-697013-699682,AACB02000001-6-184074-182539,AACB02000001-6-490635-489925,AACB02000001-6-667500-666400,AACB02000002-1-368731-369285,AACB02000002-1-8302-10377,AACB02000002-6-504592-501269,AACB02000003-5-105887-105516,AACB02000003-6-232783-231449,AACB02000004-1-132100-133290,AACB02000004-1-233638-234567,AACB02000004-5-225821-225…
GO:0008150	Biological Process	GO:0040011	locomotion	88	AACB02000001-2-256016-257011,AACB02000001-2-385847-386824,AACB02000001-2-697013-699682,AACB02000001-6-184074-182539,AACB02000001-6-490635-489925,AACB02000001-6-667500-666400,AACB02000002-1-8302-10377,AACB02000002-6-504592-501269,AACB02000003-6-232783-231449,AACB02000004-1-132100-133290,AACB02000004-1-233638-234567,AACB02000004-5-225821-225123,AACB02000004-5-27980-27237,AACB02000005-2-35429-36379,…
GO:0008150	Biological Process	GO:0048518	positive regulation of biological process	101	AACB02000001-2-256016-257011,AACB02000001-2-385847-386824,AACB02000001-2-697013-699682,AACB02000001-6-184074-182539,AACB02000001-6-490635-489925,AACB02000001-6-667500-666400,AACB02000002-1-103798-106449,AACB02000002-1-368731-369285,AACB02000002-1-8302-10377,AACB02000002-6-504592-501269,AACB02000003-5-105887-105516,AACB02000003-6-232783-231449,AACB02000004-1-132100-133290,AACB02000004-1-233638-234…
GO:0008150	Biological Process	GO:0098754	detoxification	15	AACB02000001-6-184074-182539,AACB02000001-6-490635-489925,AACB02000001-6-667500-666400,AACB02000002-6-504592-501269,AACB02000006-5-181935-181246,AACB02000007-3-185394-191390,AACB02000012-2-180098-181474,AACB02000014-3-50925-52334,AACB02000015-6-210747-209797,AACB02000019-3-126927-128333,AACB02000020-4-106963-106715,AACB02000025-6-95431-90608,AACB02000026-2-64973-65431,AACB02000041-5-35394-34363,A…
GO:0008150	Biological Process	GO:0050789	regulation of biological process	112	AACB02000001-2-256016-257011,AACB02000001-2-385847-386824,AACB02000001-2-697013-699682,AACB02000001-2-785540-788449,AACB02000001-3-334302-334817,AACB02000001-6-184074-182539,AACB02000001-6-490635-489925,AACB02000001-6-667500-666400,AACB02000002-1-103798-106449,AACB02000002-1-368731-369285,AACB02000002-1-8302-10377,AACB02000002-3-158088-158492,AACB02000002-6-504592-501269,AACB02000003-5-105887-105…
GO:0008150	Biological Process	GO:0022414	reproductive process	84	AACB02000001-2-256016-257011,AACB02000001-2-385847-386824,AACB02000001-2-697013-699682,AACB02000001-6-184074-182539,AACB02000001-6-490635-489925,AACB02000001-6-667500-666400,AACB02000002-1-103798-106449,AACB02000002-1-368731-369285,AACB02000002-1-8302-10377,AACB02000002-6-504592-501269,AACB02000003-6-232783-231449,AACB02000004-1-132100-133290,AACB02000004-1-233638-234567,AACB02000004-5-225821-225…
GO:0008150	Biological Process	GO:0065007	biological regulation	112	AACB02000001-2-256016-257011,AACB02000001-2-385847-386824,AACB02000001-2-697013-699682,AACB02000001-2-785540-788449,AACB02000001-3-334302-334817,AACB02000001-6-184074-182539,AACB02000001-6-490635-489925,AACB02000001-6-667500-666400,AACB02000002-1-103798-106449,AACB02000002-1-368731-369285,AACB02000002-1-8302-10377,AACB02000002-3-158088-158492,AACB02000002-6-504592-501269,AACB02000003-5-105887-105…
GO:0008150	Biological Process	GO:0000003	reproduction	84	AACB02000001-2-256016-257011,AACB02000001-2-385847-386824,AACB02000001-2-697013-699682,AACB02000001-6-184074-182539,AACB02000001-6-490635-489925,AACB02000001-6-667500-666400,AACB02000002-1-103798-106449,AACB02000002-1-368731-369285,AACB02000002-1-8302-10377,AACB02000002-6-504592-501269,AACB02000003-6-232783-231449,AACB02000004-1-132100-133290,AACB02000004-1-233638-234567,AACB02000004-5-225821-225…
GO:0008150	Biological Process	GO:0008152	metabolic process	117	AACB02000001-2-256016-257011,AACB02000001-2-385847-386824,AACB02000001-2-697013-699682,AACB02000001-2-785540-788449,AACB02000001-3-334302-334817,AACB02000001-6-184074-182539,AACB02000001-6-490635-489925,AACB02000001-6-667500-666400,AACB02000002-1-103798-106449,AACB02000002-1-368731-369285,AACB02000002-1-8302-10377,AACB02000002-3-158088-158492,AACB02000002-5-390524-388587,AACB02000002-6-504592-501…
GO:0008150	Biological Process	GO:0099531	presynaptic process involved in synaptic transmission	18	AACB02000002-1-8302-10377,AACB02000004-1-233638-234567,AACB02000004-5-225821-225123,AACB02000007-3-185394-191390,AACB02000011-6-260390-258372,AACB02000013-1-108679-109158,AACB02000013-5-247181-246126,AACB02000015-3-125667-126311,AACB02000027-1-45823-46563,AACB02000038-2-42230-43516,AACB02000039-2-47027-47731,AACB02000040-1-59881-61140,AACB02000042-4-16392-15787,AACB02000043-2-61202-63436,AACB0200…
GO:0008150	Biological Process	GO:0009987	cellular process	121	AACB02000001-2-256016-257011,AACB02000001-2-385847-386824,AACB02000001-2-697013-699682,AACB02000001-2-785540-788449,AACB02000001-3-334302-334817,AACB02000001-6-184074-182539,AACB02000001-6-490635-489925,AACB02000001-6-667500-666400,AACB02000002-1-103798-106449,AACB02000002-1-368731-369285,AACB02000002-1-8302-10377,AACB02000002-3-158088-158492,AACB02000002-5-390524-388587,AACB02000002-6-504592-501…
GO:0008150	Biological Process	GO:0044699	single-organism process	117	AACB02000001-2-256016-257011,AACB02000001-2-385847-386824,AACB02000001-2-697013-699682,AACB02000001-2-785540-788449,AACB02000001-3-334302-334817,AACB02000001-6-184074-182539,AACB02000001-6-490635-489925,AACB02000001-6-667500-666400,AACB02000002-1-103798-106449,AACB02000002-1-368731-369285,AACB02000002-1-8302-10377,AACB02000002-3-158088-158492,AACB02000002-5-390524-388587,AACB02000002-6-504592-501…
GO:0008150	Biological Process	GO:0007610	behavior	56	AACB02000001-2-697013-699682,AACB02000001-6-184074-182539,AACB02000002-1-8302-10377,AACB02000002-6-504592-501269,AACB02000003-6-232783-231449,AACB02000004-1-132100-133290,AACB02000004-1-233638-234567,AACB02000004-5-225821-225123,AACB02000004-5-27980-27237,AACB02000005-2-35429-36379,AACB02000006-3-161421-162518,AACB02000007-3-185394-191390,AACB02000007-6-176961-174382,AACB02000010-1-18001-21360,AA…
GO:0008150	Biological Process	GO:0048511	rhythmic process	40	AACB02000001-6-667500-666400,AACB02000002-1-8302-10377,AACB02000003-6-232783-231449,AACB02000004-1-132100-133290,AACB02000004-1-233638-234567,AACB02000004-5-225821-225123,AACB02000005-2-35429-36379,AACB02000006-3-161421-162518,AACB02000010-1-74770-75264,AACB02000010-5-29315-28164,AACB02000011-6-260390-258372,AACB02000012-2-180098-181474,AACB02000012-5-120445-113534,AACB02000013-3-101685-103268,AA…
GO:0008150	Biological Process	GO:0098743	cell aggregation	7	AACB02000001-6-184074-182539,AACB02000004-1-233638-234567,AACB02000013-3-101685-103268,AACB02000013-5-247181-246126,AACB02000015-3-60537-61925,AACB02000025-6-95431-90608,AACB02000070-1-9265-10341
GO:0003674	Molecular Function	GO:0005198	structural molecule activity	100	AACB02000001-2-256016-257011,AACB02000001-2-385847-386824,AACB02000001-2-697013-699682,AACB02000001-2-785540-788449,AACB02000001-3-334302-334817,AACB02000001-6-184074-182539,AACB02000001-6-490635-489925,AACB02000001-6-667500-666400,AACB02000002-1-103798-106449,AACB02000002-1-368731-369285,AACB02000002-1-8302-10377,AACB02000002-6-504592-501269,AACB02000003-5-105887-105516,AACB02000003-6-232783-231…
GO:0003674	Molecular Function	GO:0005215	transporter activity	82	AACB02000001-2-256016-257011,AACB02000001-2-385847-386824,AACB02000001-2-697013-699682,AACB02000001-3-334302-334817,AACB02000001-6-184074-182539,AACB02000001-6-667500-666400,AACB02000002-1-8302-10377,AACB02000002-6-504592-501269,AACB02000003-6-232783-231449,AACB02000004-1-132100-133290,AACB02000004-1-233638-234567,AACB02000004-5-225821-225123,AACB02000004-5-27980-27237,AACB02000006-3-161421-16251…
GO:0003674	Molecular Function	GO:0001071	nucleic acid binding transcription factor activity	66	AACB02000001-2-256016-257011,AACB02000001-2-697013-699682,AACB02000001-3-334302-334817,AACB02000001-6-184074-182539,AACB02000001-6-667500-666400,AACB02000002-1-8302-10377,AACB02000002-6-504592-501269,AACB02000003-6-232783-231449,AACB02000004-1-132100-133290,AACB02000004-1-233638-234567,AACB02000004-5-225821-225123,AACB02000004-5-27980-27237,AACB02000005-2-35429-36379,AACB02000006-3-161421-162518,…
GO:0003674	Molecular Function	GO:0060089	molecular transducer activity	69	AACB02000001-2-256016-257011,AACB02000001-2-697013-699682,AACB02000001-6-184074-182539,AACB02000001-6-490635-489925,AACB02000001-6-667500-666400,AACB02000002-1-8302-10377,AACB02000002-6-504592-501269,AACB02000003-5-105887-105516,AACB02000003-6-232783-231449,AACB02000004-1-132100-133290,AACB02000004-1-233638-234567,AACB02000004-5-225821-225123,AACB02000006-3-161421-162518,AACB02000006-5-181935-181…
GO:0003674	Molecular Function	GO:0004871	signal transducer activity	67	AACB02000001-2-256016-257011,AACB02000001-2-697013-699682,AACB02000001-6-184074-182539,AACB02000001-6-490635-489925,AACB02000001-6-667500-666400,AACB02000002-1-8302-10377,AACB02000002-6-504592-501269,AACB02000003-5-105887-105516,AACB02000003-6-232783-231449,AACB02000004-1-132100-133290,AACB02000004-1-233638-234567,AACB02000004-5-225821-225123,AACB02000006-5-181935-181246,AACB02000007-3-185394-191…
GO:0003674	Molecular Function	GO:0016209	antioxidant activity	26	AACB02000001-6-184074-182539,AACB02000001-6-490635-489925,AACB02000001-6-667500-666400,AACB02000002-1-8302-10377,AACB02000003-6-232783-231449,AACB02000004-1-132100-133290,AACB02000007-3-185394-191390,AACB02000007-3-199779-201239,AACB02000010-1-74770-75264,AACB02000010-5-29315-28164,AACB02000011-6-260390-258372,AACB02000012-2-180098-181474,AACB02000020-4-106963-106715,AACB02000022-6-152674-152276,…
GO:0003674	Molecular Function	GO:0045182	translation regulator activity	8	AACB02000001-6-184074-182539,AACB02000004-1-132100-133290,AACB02000007-3-185394-191390,AACB02000017-1-26668-27900,AACB02000023-3-5439-6044,AACB02000026-2-64973-65431,AACB02000026-3-149010-149444,AACB02000026-4-5978-5337
GO:0003674	Molecular Function	GO:0009055	electron carrier activity	51	AACB02000001-2-256016-257011,AACB02000001-2-385847-386824,AACB02000001-2-697013-699682,AACB02000001-6-184074-182539,AACB02000001-6-490635-489925,AACB02000001-6-667500-666400,AACB02000002-1-8302-10377,AACB02000003-6-232783-231449,AACB02000004-1-132100-133290,AACB02000004-5-225821-225123,AACB02000006-3-161421-162518,AACB02000006-5-181935-181246,AACB02000007-3-185394-191390,AACB02000007-3-199779-201…
GO:0003674	Molecular Function	GO:0005488	binding	119	AACB02000001-2-256016-257011,AACB02000001-2-385847-386824,AACB02000001-2-697013-699682,AACB02000001-2-785540-788449,AACB02000001-3-334302-334817,AACB02000001-6-184074-182539,AACB02000001-6-490635-489925,AACB02000001-6-667500-666400,AACB02000002-1-103798-106449,AACB02000002-1-368731-369285,AACB02000002-1-8302-10377,AACB02000002-5-390524-388587,AACB02000002-6-504592-501269,AACB02000003-5-105887-105…
GO:0003674	Molecular Function	GO:0003824	catalytic activity	114	AACB02000001-2-256016-257011,AACB02000001-2-385847-386824,AACB02000001-2-697013-699682,AACB02000001-2-785540-788449,AACB02000001-3-334302-334817,AACB02000001-6-184074-182539,AACB02000001-6-490635-489925,AACB02000001-6-667500-666400,AACB02000002-1-103798-106449,AACB02000002-1-368731-369285,AACB02000002-1-8302-10377,AACB02000002-3-158088-158492,AACB02000002-5-390524-388587,AACB02000002-6-504592-501…
GO:0003674	Molecular Function	GO:0000988	transcription factor activity, protein binding	32	AACB02000002-1-8302-10377,AACB02000003-6-232783-231449,AACB02000004-1-132100-133290,AACB02000004-1-233638-234567,AACB02000004-3-308052-308669,AACB02000004-5-225821-225123,AACB02000006-5-15051-14473,AACB02000006-5-181935-181246,AACB02000010-1-18001-21360,AACB02000010-1-74770-75264,AACB02000011-6-260390-258372,AACB02000013-1-132316-133017,AACB02000013-5-247181-246126,AACB02000014-3-50925-52334,AACB…
GO:0003674	Molecular Function	GO:0031386	protein tag	2	AACB02000020-4-106963-106715,AACB02000022-6-152674-152276
GO:0003674	Molecular Function	GO:0098772	molecular function regulator	69	AACB02000001-2-256016-257011,AACB02000001-2-385847-386824,AACB02000001-6-184074-182539,AACB02000001-6-490635-489925,AACB02000001-6-667500-666400,AACB02000002-1-8302-10377,AACB02000002-6-504592-501269,AACB02000003-6-232783-231449,AACB02000004-1-132100-133290,AACB02000004-1-233638-234567,AACB02000004-3-308052-308669,AACB02000004-5-225821-225123,AACB02000006-3-161421-162518,AACB02000006-5-181935-181…
GO:0003674	Molecular Function	GO:0045735	nutrient reservoir activity	17	AACB02000001-2-256016-257011,AACB02000002-1-8302-10377,AACB02000005-2-35429-36379,AACB02000006-5-181935-181246,AACB02000010-1-74770-75264,AACB02000011-6-260390-258372,AACB02000013-3-101685-103268,AACB02000017-2-101276-101899,AACB02000020-4-106963-106715,AACB02000026-3-65943-67724,AACB02000027-1-45823-46563,AACB02000031-1-25126-25578,AACB02000038-2-67808-68536,AACB02000041-5-35394-34363,AACB020000…
GO:0003674	Molecular Function	GO:0045499	chemorepellent activity	2	AACB02000007-3-185394-191390,AACB02000025-6-95431-90608
GO:0005575	Cellular Component	GO:0055044	symplast	68	AACB02000001-6-184074-182539,AACB02000002-1-368731-369285,AACB02000002-1-8302-10377,AACB02000002-6-504592-501269,AACB02000003-5-105887-105516,AACB02000003-6-232783-231449,AACB02000004-1-132100-133290,AACB02000004-1-233638-234567,AACB02000004-5-225821-225123,AACB02000004-5-27980-27237,AACB02000005-2-35429-36379,AACB02000006-5-15051-14473,AACB02000006-5-181935-181246,AACB02000007-3-185394-191390,AA…
GO:0005575	Cellular Component	GO:0031012	extracellular matrix	60	AACB02000001-3-334302-334817,AACB02000001-6-184074-182539,AACB02000001-6-667500-666400,AACB02000002-1-103798-106449,AACB02000002-1-8302-10377,AACB02000003-5-105887-105516,AACB02000003-6-232783-231449,AACB02000004-5-225821-225123,AACB02000004-5-27980-27237,AACB02000005-2-35429-36379,AACB02000006-3-161421-162518,AACB02000006-5-181935-181246,AACB02000007-3-199779-201239,AACB02000010-1-74770-75264,AA…
GO:0005575	Cellular Component	GO:0030054	cell junction	86	AACB02000001-2-385847-386824,AACB02000001-6-184074-182539,AACB02000001-6-490635-489925,AACB02000001-6-667500-666400,AACB02000002-1-368731-369285,AACB02000002-1-8302-10377,AACB02000002-6-504592-501269,AACB02000003-5-105887-105516,AACB02000003-6-232783-231449,AACB02000004-1-132100-133290,AACB02000004-1-233638-234567,AACB02000004-5-225821-225123,AACB02000004-5-27980-27237,AACB02000005-2-35429-36379,…
GO:0005575	Cellular Component	GO:0045202	synapse	84	AACB02000001-2-256016-257011,AACB02000001-2-385847-386824,AACB02000001-6-184074-182539,AACB02000001-6-490635-489925,AACB02000001-6-667500-666400,AACB02000002-1-368731-369285,AACB02000002-1-8302-10377,AACB02000002-6-504592-501269,AACB02000003-5-105887-105516,AACB02000003-6-232783-231449,AACB02000004-1-132100-133290,AACB02000004-1-233638-234567,AACB02000004-3-308052-308669,AACB02000004-5-225821-225…
GO:0005575	Cellular Component	GO:0032991	macromolecular complex	111	AACB02000001-2-256016-257011,AACB02000001-2-385847-386824,AACB02000001-2-697013-699682,AACB02000001-2-785540-788449,AACB02000001-3-334302-334817,AACB02000001-6-184074-182539,AACB02000001-6-490635-489925,AACB02000001-6-667500-666400,AACB02000002-1-368731-369285,AACB02000002-1-8302-10377,AACB02000002-6-504592-501269,AACB02000003-5-105887-105516,AACB02000003-6-232783-231449,AACB02000004-1-132100-133…
GO:0005575	Cellular Component	GO:0005576	extracellular region	110	AACB02000001-2-256016-257011,AACB02000001-2-385847-386824,AACB02000001-2-697013-699682,AACB02000001-2-785540-788449,AACB02000001-3-334302-334817,AACB02000001-6-184074-182539,AACB02000001-6-490635-489925,AACB02000001-6-667500-666400,AACB02000002-1-103798-106449,AACB02000002-1-368731-369285,AACB02000002-1-8302-10377,AACB02000002-5-390524-388587,AACB02000002-6-504592-501269,AACB02000003-5-105887-105…
GO:0005575	Cellular Component	GO:0044421	extracellular region part	100	AACB02000001-2-256016-257011,AACB02000001-2-697013-699682,AACB02000001-2-785540-788449,AACB02000001-6-184074-182539,AACB02000001-6-490635-489925,AACB02000001-6-667500-666400,AACB02000002-1-103798-106449,AACB02000002-1-368731-369285,AACB02000002-1-8302-10377,AACB02000002-5-390524-388587,AACB02000002-6-504592-501269,AACB02000003-5-105887-105516,AACB02000003-6-232783-231449,AACB02000004-1-132100-133…
GO:0005575	Cellular Component	GO:0044456	synapse part	69	AACB02000001-2-256016-257011,AACB02000001-6-184074-182539,AACB02000001-6-490635-489925,AACB02000001-6-667500-666400,AACB02000002-1-8302-10377,AACB02000002-6-504592-501269,AACB02000003-5-105887-105516,AACB02000003-6-232783-231449,AACB02000004-1-132100-133290,AACB02000004-1-233638-234567,AACB02000004-3-308052-308669,AACB02000004-5-225821-225123,AACB02000004-5-27980-27237,AACB02000005-2-35429-36379,…
GO:0005575	Cellular Component	GO:0044215	other organism	81	AACB02000001-2-256016-257011,AACB02000001-2-385847-386824,AACB02000001-2-697013-699682,AACB02000001-3-334302-334817,AACB02000001-6-184074-182539,AACB02000001-6-667500-666400,AACB02000002-1-8302-10377,AACB02000002-6-504592-501269,AACB02000003-5-105887-105516,AACB02000003-6-232783-231449,AACB02000004-1-132100-133290,AACB02000004-1-233638-234567,AACB02000004-5-225821-225123,AACB02000004-5-27980-2723…
GO:0005575	Cellular Component	GO:0044217	other organism part	81	AACB02000001-2-256016-257011,AACB02000001-2-385847-386824,AACB02000001-2-697013-699682,AACB02000001-3-334302-334817,AACB02000001-6-184074-182539,AACB02000001-6-667500-666400,AACB02000002-1-8302-10377,AACB02000002-6-504592-501269,AACB02000003-5-105887-105516,AACB02000003-6-232783-231449,AACB02000004-1-132100-133290,AACB02000004-1-233638-234567,AACB02000004-5-225821-225123,AACB02000004-5-27980-2723…
GO:0005575	Cellular Component	GO:0044422	organelle part	115	AACB02000001-2-256016-257011,AACB02000001-2-385847-386824,AACB02000001-2-697013-699682,AACB02000001-3-334302-334817,AACB02000001-6-184074-182539,AACB02000001-6-490635-489925,AACB02000001-6-667500-666400,AACB02000002-1-103798-106449,AACB02000002-1-368731-369285,AACB02000002-1-8302-10377,AACB02000002-6-504592-501269,AACB02000003-5-105887-105516,AACB02000003-6-232783-231449,AACB02000004-1-132100-133…
GO:0005575	Cellular Component	GO:0031974	membrane-enclosed lumen	101	AACB02000001-2-256016-257011,AACB02000001-2-385847-386824,AACB02000001-2-697013-699682,AACB02000001-3-334302-334817,AACB02000001-6-184074-182539,AACB02000001-6-490635-489925,AACB02000001-6-667500-666400,AACB02000002-1-103798-106449,AACB02000002-1-368731-369285,AACB02000002-1-8302-10377,AACB02000002-6-504592-501269,AACB02000003-5-105887-105516,AACB02000003-6-232783-231449,AACB02000004-1-132100-133…
GO:0005575	Cellular Component	GO:0044425	membrane part	112	AACB02000001-2-256016-257011,AACB02000001-2-385847-386824,AACB02000001-2-697013-699682,AACB02000001-3-334302-334817,AACB02000001-6-184074-182539,AACB02000001-6-490635-489925,AACB02000001-6-667500-666400,AACB02000002-1-103798-106449,AACB02000002-1-8302-10377,AACB02000002-2-566048-567550,AACB02000002-5-390524-388587,AACB02000002-6-504592-501269,AACB02000003-5-105887-105516,AACB02000003-6-232783-231…
GO:0005575	Cellular Component	GO:0043226	organelle	118	AACB02000001-2-256016-257011,AACB02000001-2-385847-386824,AACB02000001-2-697013-699682,AACB02000001-2-785540-788449,AACB02000001-3-334302-334817,AACB02000001-6-184074-182539,AACB02000001-6-490635-489925,AACB02000001-6-667500-666400,AACB02000002-1-103798-106449,AACB02000002-1-368731-369285,AACB02000002-1-8302-10377,AACB02000002-5-390524-388587,AACB02000002-6-504592-501269,AACB02000003-5-105887-105…
GO:0005575	Cellular Component	GO:0016020	membrane	116	AACB02000001-2-256016-257011,AACB02000001-2-385847-386824,AACB02000001-2-697013-699682,AACB02000001-3-334302-334817,AACB02000001-6-184074-182539,AACB02000001-6-490635-489925,AACB02000001-6-667500-666400,AACB02000002-1-103798-106449,AACB02000002-1-368731-369285,AACB02000002-1-8302-10377,AACB02000002-2-566048-567550,AACB02000002-5-390524-388587,AACB02000002-6-504592-501269,AACB02000003-5-105887-105…
GO:0005575	Cellular Component	GO:0099512	supramolecular fiber	55	AACB02000001-2-256016-257011,AACB02000001-6-184074-182539,AACB02000001-6-667500-666400,AACB02000002-1-8302-10377,AACB02000002-6-504592-501269,AACB02000004-1-233638-234567,AACB02000004-5-225821-225123,AACB02000005-3-66912-67805,AACB02000006-3-161421-162518,AACB02000007-3-185394-191390,AACB02000007-3-199779-201239,AACB02000007-3-38514-39440,AACB02000007-6-176961-174382,AACB02000011-6-260390-258372,…
GO:0005575	Cellular Component	GO:0044420	extracellular matrix component	22	AACB02000001-6-184074-182539,AACB02000002-1-103798-106449,AACB02000006-3-161421-162518,AACB02000010-1-74770-75264,AACB02000012-1-41140-44205,AACB02000012-2-180098-181474,AACB02000012-5-120445-113534,AACB02000013-3-101685-103268,AACB02000013-5-194753-193950,AACB02000014-3-50925-52334,AACB02000019-3-126927-128333,AACB02000026-2-64973-65431,AACB02000026-3-149010-149444,AACB02000027-1-45823-46563,AAC…
GO:0005575	Cellular Component	GO:0005623	cell	123	AACB02000001-2-256016-257011,AACB02000001-2-385847-386824,AACB02000001-2-697013-699682,AACB02000001-2-785540-788449,AACB02000001-3-334302-334817,AACB02000001-6-184074-182539,AACB02000001-6-490635-489925,AACB02000001-6-667500-666400,AACB02000002-1-103798-106449,AACB02000002-1-368731-369285,AACB02000002-1-8302-10377,AACB02000002-2-566048-567550,AACB02000002-3-158088-158492,AACB02000002-5-390524-388…
GO:0005575	Cellular Component	GO:0044464	cell part	122	AACB02000001-2-256016-257011,AACB02000001-2-385847-386824,AACB02000001-2-697013-699682,AACB02000001-2-785540-788449,AACB02000001-3-334302-334817,AACB02000001-6-184074-182539,AACB02000001-6-490635-489925,AACB02000001-6-667500-666400,AACB02000002-1-103798-106449,AACB02000002-1-368731-369285,AACB02000002-1-8302-10377,AACB02000002-2-566048-567550,AACB02000002-5-390524-388587,AACB02000002-6-504592-501…
GO:0005575	Cellular Component	GO:0009295	nucleoid	13	AACB02000001-2-697013-699682,AACB02000002-1-8302-10377,AACB02000004-1-132100-133290,AACB02000007-3-199779-201239,AACB02000011-6-260390-258372,AACB02000013-3-101685-103268,AACB02000025-6-95431-90608,AACB02000041-2-77801-79168,AACB02000042-4-16392-15787,AACB02000047-5-28236-26620,AACB02000053-4-4214-2859,AACB02000067-5-28100-26097,AACB02000070-4-16869-16378
