# Supplementary material for: Extracellular vesicles secreted by Giardia duodenalis regulate host cell innate immunity via TLR2 and NLRP3 inflammasome signaling pathways
Source: PLoS Negl Trop Dis. 2021 Apr 2;15(4):e0009304. doi: 10.1371/journal.pntd.0009304 (PMC8046354; doi:10.1371/journal.pntd.0009304)
Supplement: S3 Table — (XLS) [file pntd.0009304.s004.xls]

id	num	qvalue	per	ratio
Ribosome	42	2.91E-22	50	0.56
Necroptosis	7	4.89E-02	8.333	0.467
HIF-1 signaling pathway	5	2.39E-01	5.952	0.455
IL-17 signaling pathway	5	2.39E-01	5.952	0.417
Estrogen signaling pathway	4	2.39E-01	4.762	0.5
Biosynthesis of amino acids	6	2.63E-01	7.143	0.333
NOD-like receptor signaling pathway	3	2.63E-01	3.571	0.6
Carbon metabolism	6	3.79E-01	7.143	0.3
Protein processing in endoplasmic reticulum	8	3.90E-01	9.524	0.25
Gap junction	3	5.40E-01	3.571	0.429
Glycolysis / Gluconeogenesis	4	7.01E-01	4.762	0.308
Endocytosis	6	7.14E-01	7.143	0.24
Antigen processing and presentation	4	7.59E-01	4.762	0.286
Progesterone-mediated oocyte maturation	3	8.42E-01	3.571	0.3
Th17 cell differentiation	2	8.42E-01	2.381	0.4
TNF signaling pathway	2	8.42E-01	2.381	0.4
Arginine biosynthesis	2	8.42E-01	2.381	0.4
PI3K-Akt signaling pathway	2	8.42E-01	2.381	0.4
Prostate cancer	3	8.71E-01	3.571	0.273
MAPK signaling pathway	2	8.71E-01	2.381	0.333
Drug metabolism - other enzymes	2	8.71E-01	2.381	0.286
Serotonergic synapse	1	8.71E-01	1.19	0.5
Phototransduction - fly	1	8.71E-01	1.19	0.5
Toxoplasmosis	1	8.71E-01	1.19	0.5
Bladder cancer	1	8.71E-01	1.19	0.5
Phospholipase D signaling pathway	2	8.71E-01	2.381	0.25
Neurotrophin signaling pathway	2	8.71E-01	2.381	0.25
EGFR tyrosine kinase inhibitor resistance	2	8.71E-01	2.381	0.222
MAPK signaling pathway - fly	2	8.71E-01	2.381	0.222
AMPK signaling pathway	4	8.71E-01	4.762	0.167
Toll-like receptor signaling pathway	1	8.71E-01	1.19	0.333
Dorso-ventral axis formation	1	8.71E-01	1.19	0.333
Cholinergic synapse	1	8.71E-01	1.19	0.333
GnRH signaling pathway	1	8.71E-01	1.19	0.333
Thyroid hormone synthesis	1	8.71E-01	1.19	0.333
Relaxin signaling pathway	1	8.71E-01	1.19	0.333
Parathyroid hormone synthesis, secretion and action	1	8.71E-01	1.19	0.333
Oocyte meiosis	3	8.71E-01	3.571	0.176
Pentose phosphate pathway	2	8.71E-01	2.381	0.2
Protein export	2	8.71E-01	2.381	0.2
Fluid shear stress and atherosclerosis	2	8.71E-01	2.381	0.2
Vibrio cholerae infection	3	8.71E-01	3.571	0.167
Hippo signaling pathway	2	8.71E-01	2.381	0.182
Oxytocin signaling pathway	2	8.71E-01	2.381	0.182
Phagosome	4	8.71E-01	4.762	0.148
Alanine, aspartate and glutamate metabolism	1	8.71E-01	1.19	0.25
2-Oxocarboxylic acid metabolism	1	8.71E-01	1.19	0.25
Apoptosis - fly	1	8.71E-01	1.19	0.25
TGF-beta signaling pathway	1	8.71E-01	1.19	0.25
Signaling pathways regulating pluripotency of stem cells	1	8.71E-01	1.19	0.25
Long-term depression	1	8.71E-01	1.19	0.25
Fc epsilon RI signaling pathway	1	8.71E-01	1.19	0.25
Melanogenesis	1	8.71E-01	1.19	0.25
Prolactin signaling pathway	1	8.71E-01	1.19	0.25
Amoebiasis	1	8.71E-01	1.19	0.25
Acute myeloid leukemia	1	8.71E-01	1.19	0.25
Apelin signaling pathway	2	8.71E-01	2.381	0.167
Hippo signaling pathway -fly	2	8.71E-01	2.381	0.167
Proteoglycans in cancer	2	8.71E-01	2.381	0.167
mTOR signaling pathway	3	8.71E-01	3.571	0.143
Tight junction	2	8.71E-01	2.381	0.154
Endocrine resistance	1	8.71E-01	1.19	0.2
Rap1 signaling pathway	1	8.71E-01	1.19	0.2
Vascular smooth muscle contraction	1	8.71E-01	1.19	0.2
VEGF signaling pathway	1	8.71E-01	1.19	0.2
Osteoclast differentiation	1	8.71E-01	1.19	0.2
Renal cell carcinoma	1	8.71E-01	1.19	0.2
Melanoma	1	8.71E-01	1.19	0.2
Chronic myeloid leukemia	1	8.71E-01	1.19	0.2
Non-small cell lung cancer	1	8.71E-01	1.19	0.2
Central carbon metabolism in cancer	1	8.71E-01	1.19	0.2
ErbB signaling pathway	1	8.71E-01	1.19	0.167
Chemokine signaling pathway	1	8.71E-01	1.19	0.167
SNARE interactions in vesicular transport	1	8.71E-01	1.19	0.167
Autophagy - other eukaryotes	1	8.71E-01	1.19	0.167
Natural killer cell mediated cytotoxicity	1	8.71E-01	1.19	0.167
T cell receptor signaling pathway	1	8.71E-01	1.19	0.167
B cell receptor signaling pathway	1	8.71E-01	1.19	0.167
Long-term potentiation	1	8.71E-01	1.19	0.167
Cushing syndrome	1	8.71E-01	1.19	0.167
Pancreatic cancer	1	8.71E-01	1.19	0.167
Fructose and mannose metabolism	1	8.71E-01	1.19	0.143
Ras signaling pathway	1	8.71E-01	1.19	0.143
cGMP - PKG signaling pathway	1	8.71E-01	1.19	0.143
Fc gamma R-mediated phagocytosis	1	8.71E-01	1.19	0.143
Alzheimer disease	1	8.71E-01	1.19	0.143
Chagas disease (American trypanosomiasis)	1	8.71E-01	1.19	0.143
Endometrial cancer	1	8.71E-01	1.19	0.143
Glioma	1	8.71E-01	1.19	0.143
Thyroid cancer	1	8.71E-01	1.19	0.143
Choline metabolism in cancer	1	8.71E-01	1.19	0.143
Pathways in cancer	3	8.93E-01	3.571	0.115
Thyroid hormone signaling pathway	1	9.05E-01	1.19	0.125
Breast cancer	1	9.05E-01	1.19	0.125
Sphingolipid signaling pathway	2	9.05E-01	2.381	0.111
cAMP signaling pathway	1	9.05E-01	1.19	0.111
Peroxisome	1	9.05E-01	1.19	0.111
Regulation of actin cytoskeleton	1	9.05E-01	1.19	0.111
MicroRNAs in cancer	1	9.05E-01	1.19	0.111
Apoptosis	2	9.05E-01	2.381	0.1
Insulin signaling pathway	2	9.05E-01	2.381	0.1
Colorectal cancer	1	9.05E-01	1.19	0.1
Hepatocellular carcinoma	1	9.05E-01	1.19	0.1
Gastric cancer	1	9.05E-01	1.19	0.1
Focal adhesion	1	9.31E-01	1.19	0.091
Collecting duct acid secretion	1	9.31E-01	1.19	0.091
Autophagy - animal	2	9.41E-01	2.381	0.087
Longevity regulating pathway - multiple species	1	9.41E-01	1.19	0.083
Oxidative phosphorylation	1	9.41E-01	1.19	0.077
Glucagon signaling pathway	1	9.41E-01	1.19	0.077
mRNA surveillance pathway	2	9.41E-01	2.381	0.08
FoxO signaling pathway	1	9.41E-01	1.19	0.071
Cellular senescence	1	9.41E-01	1.19	0.071
Dopaminergic synapse	1	9.41E-01	1.19	0.071
Measles	1	9.41E-01	1.19	0.071
Rheumatoid arthritis	1	9.41E-01	1.19	0.071
RNA transport	3	9.41E-01	3.571	0.079
Adrenergic signaling in cardiomyocytes	1	9.41E-01	1.19	0.067
Thermogenesis	1	9.41E-01	1.19	0.067
Huntington disease	2	9.64E-01	2.381	0.067
Cell cycle	1	9.64E-01	1.19	0.056
Alcoholism	1	9.64E-01	1.19	0.056
RNA degradation	1	9.80E-01	1.19	0.05
Synaptic vesicle cycle	1	9.80E-01	1.19	0.048
Pyrimidine metabolism	2	9.80E-01	2.381	0.054
Spliceosome	1	9.96E-01	1.19	0.034
Purine metabolism	1	9.99E-01	1.19	0.023
Ribosome biogenesis in eukaryotes	1	9.99E-01	1.19	0.02
Metabolic pathways	9	9.99E-01	10.714	0.056
